# Supplementary material for: HPLC-based metabolomics of Dendrobium officinale revealing its antioxidant ability
Source: Front Plant Sci. 2023 Jan 24;14:1060242. doi: 10.3389/fpls.2023.1060242 (PMC9902878; doi:10.3389/fpls.2023.1060242)
Supplement: Supplementary file 1 [file Table_1.xlsx]

## Sheet: Sheet1
Index	Q1 (Da)	Q3 (Da)	Molecular Weight (Da)	Formula	Ionization model	Compounds	Class I	Class II	CAS	Level	YN-1	YN-2	YN-3	ZJ-1	ZJ-2	ZJ-3	GZ-1	GZ-2	GZ-3	cpd_ID	kegg_map
Zmhn004964	273.11	137.03	274.12	C16H18O4	[M-H]-	3,4-Dihydroxy-5,4'-dimethoxybibenzyl	Phenolic acids	Phenolic acids	-	1	41425000	38540000	48929000	38324000	66403000	51037000	59051000	51428000	35484000	--	--
MWSmce694	71.06	54.03	70.053	C3H6N2	[M+H]+	3-Aminopropionitrile	Alkaloids	Alkaloids	151-18-8	3	5266.3	5881.2	5517.3	6114.2	6723.7	4916.4	6490.9	5797.5	4779.5	--	--
Lmmp010562	391.28	149.02	390.277	C24H38O4	[M+H]+	Diisooctyl Phthalate	Phenolic acids	Phenolic acids	27554-26-3	3	25409000	21644000	102900	4695600	21289000	48399000	24364000	21320000	12500000	C14577	--
Lmwp011196	391.28	149.02	390.277	C24H38O4	[M+H]+	Bis(2-ethylhexyl)phthalate	Phenolic acids	Phenolic acids	117-81-7	3	25409000	21644000	102900	4695600	21289000	48399000	24364000	21320000	12500000	C03690	--
mws0749	137.02	93	138.032	C7H6O3	[M-H]-	4-Hydroxybenzoic acid	Phenolic acids	Phenolic acids	99-96-7	3	12806000	12044000	9214900	15623000	21063000	23491000	20446000	15808000	16355000	C00156	ko00130,ko00790,ko01100,ko01110,ko01240
Lmsp002982	773.21	303.05	772.206	C33H40O21	[M+H]+	Quercetin-3-O-sophoroside-7-O-rhamnoside	Flavonoids	Flavonols	-	3	48604	60567	35512	98953	79410	79845	322830	380520	473180	--	--
pme2828	140	99	139.027	C6H5NO3	[M+H]+	4-Nitrophenol	Phenolic acids	Phenolic acids	100-02-7	3	11938000	12436000	16147000	8616400	8933600	8004900	6290500	8909200	7744600	C00870	--
mws0628	121.03	92	122.037	C7H6O2	[M-H]-	4-Hydroxybenzaldehyde	Phenolic acids	Phenolic acids	123-08-0	1	7678900	8930000	8550600	9122500	9826400	13539000	11645000	10328000	9389200	C00633	ko01100
Lmlp012720	279.16	149.02	278.152	C16H22O4	[M+H]+	Dibutyl phthalate*	Phenolic acids	Phenolic acids	84-74-2	1	9213000	8978600	9474600	9855300	9417900	11213000	10881000	8785000	8347900	C14214	--
pmb0489	397.2	147.04	396.19	C19H28N2O7	[M+H]+	N-Glucosyl-p-coumaroylputrescine	Alkaloids	Phenolamine	-	3	6409	6150.1	4579.3	12841	11975	10093	8262.8	5646.5	14325	--	--
Lmxp011770	279.16	149.02	278.152	C16H22O4	[M+H]+	Diisobutyl phthalate*	Phenolic acids	Phenolic acids	84-69-5	1	7738200	8252300	10024000	9425800	11004000	10619000	10068000	8642400	7957500	C15205	--
pmn001620	355.03	249.04	356.038	C14H12O11	[M-H]-	Chebulic acid	Tannins	Tannin	23725-05-5	3	18200	13253	11449	7848	9273	8391.2	6827.3	11489	5297.8	--	--
MWStz054	152.11	91.06	151.1	C9H13NO	[M+H]+	2,4,6,6-Tetramethyl-3(6H)-pyridinone	Alkaloids	Pyridine alkaloids	203524-64-5	3	17400	15807	15281	16171	15441	16925	9	9	9	--	--
Zmhn004017	289.11	138.03	290.115	C16H18O5	[M-H]-	Dendrocandin C	Phenolic acids	Phenolic acids	-	1	7203700	9148700	10721000	5267700	17303000	7710100	7126300	5085500	4532200	--	--
Lmjp002461	611.16	303.05	610.153	C27H30O16	[M+H]+	Quercetin-3-O-neohesperidoside	Flavonoids	Flavonols	117611-67-3	2	4776300	4153100	2956400	15962000	9491300	12461000	18738000	21649000	29502000	--	--
Lmcp006752	281.12	121.06	280.11	C18H16O3	[M+H]+	2-[2-(4-Methoxyphenyl)ethyl]chromone	Others	Others	92911-82-5	3	9629.4	9728.9	11045	8540	14992	12456	13717	14121	10131	C08485	--
mws1383	243.09	145	242.08	C12H10N4O2	[M+H]+	Lumichrome	Alkaloids	Alkaloids	1086-80-2	3	5590.2	16233	12934	15344	18002	16554	4139.8	21287	6898.8	C01727	ko00740
Lmmp003091	611.16	303.05	610.153	C27H30O16	[M+H]+	Quercetin-3-O-(4''-O-glucosyl)rhamnoside	Flavonoids	Flavonols	59262-54-3	3	4441600	3787100	2537100	13823000	10017000	12256000	20656000	21685000	27412000	C17563	--
pmp001132	376.31	358.3	376.225	C22H34NO4+	[M]+	N-Isopentenyl-6-hydroxydendroxinium	Alkaloids	Alkaloids	-	3	13358	8488.1	6008.1	11819	38839	12698	10380	12108	10004	--	--
Smbp006069	223.05	190.02	222.053	C11H10O5	[M+H]+	5,7-dimethoxy-8-hydroxycoumarin	Lignans and Coumarins	Coumarins	-	3	13875	14708	13215	12715	19449	18709	9473.8	13521	12375	--	--
MWSmce341	279.16	149.03	278.152	C16H22O4	[M+H]+	Butyl isobutyl phthalate*	Phenolic acids	Phenolic acids	17851-53-5	1	6749400	7222500	5542700	9334900	7707000	11185000	10663000	5846900	9442600	--	--
mws4053	455.35	455.35	456.36	C30H48O3	[M-H]-	Ursolic acid	Terpenoids	Triterpene	77-52-1	3	17305	16747	12895	13053	17730	10972	10577	14315	16928	C08988	--
pmb0711	611.16	303.1	610.153	C27H30O16	[M+H]+	Quercetin-7-O-rutinoside	Flavonoids	Flavonols	147714-62-3	3	4274700	3811300	2834800	14689000	9394700	11937000	19430000	21893000	27305000	--	--
Lmtp004909	305.14	151.07	304.131	C17H20O5	[M+H]+	Moscatilin (4,4'-Dihydroxy-3,3',5-Trimethoxybibenzyl)	Phenolic acids	Phenolic acids	108853-14-1	2	2500700	3883700	3449700	2726600	12597000	3194000	3250700	2606000	3488800	--	--
pmp001201	162.11	79.1	161.105	C7H15NO3	[M+H]+	5-Aminocycloheptane-1,2,3-triol	Alkaloids	Alkaloids	-	3	12997	15282	12575	19108	25414	20437	11829	14633	14007	--	--
Lmtp003677	627.16	303.04	626.148	C27H30O17	[M+H]+	Quercetin-3-O-sophoroside (Baimaside)	Flavonoids	Flavonols	18609-17-1	2	362670	405350	413930	369590	343430	359560	651420	780700	593450	C12667	ko00944
MWSHY0064	625.17	317.07	624.169	C28H32O16	[M+H]+	Isorhamnetin-3-O-neohesperidoside	Flavonoids	Flavonols	55033-90-4	3	283020	249730	178630	421480	342330	345450	529000	518160	750500	--	--
Zmcp002666	627.14	303.05	626.148	C27H30O17	[M+H]+	Quercetin-3,7-Di-O-glucoside	Flavonoids	Flavonols	-	3	194430	170930	127960	386150	270850	356050	521190	602660	643050	--	--
pmb2871	315.07	153.02	316.079	C13H16O9	[M-H]-	1-O-Gentisoyl-β-D-glucoside*	Phenolic acids	Phenolic acids	23445-11-6	1	2748700	2471400	2408400	3015800	2995000	3214000	4382500	4453500	4280000	--	--
Hmjp002999	625.18	317.06	624.162	C28H32O16	[M+H]+	Isorhamnetin-3-O-rutinoside (Narcissin)	Flavonoids	Flavonols	604-80-8	3	252850	260130	210190	418360	305320	374590	619080	521300	541060	--	--
MWSHY0061	595.16	287.06	594.159	C27H30O15	[M+H]+	Kaempferol-3-O-neohesperidoside*	Flavonoids	Flavonols	32602-81-6	3	131890	160880	148010	170530	125200	137800	409430	407850	820280	--	--
pmb1096	118.07	91	117.058	C8H7N	[M+H]+	Indole	Alkaloids	Plumerane	120-72-9	3	19069	22396	14889	17894	16022	9253.9	25231	25775	19448	C00463	ko00380,ko00400,ko00402,ko01100,ko01110
Hmtn001120	315.11	153.06	316.116	C14H20O8	[M-H]-	5-(2-Hydroxyethyl)-2-O-glucosylphenol	Phenolic acids	Phenolic acids	-	1	4210100	4291600	3511500	4364600	3578500	3853100	1738900	1567500	1941700	--	--
HJAP120	625.17	317.07	624.168	C28H32O16	[M+H]+	Rhamnetin-3-O-Rutinoside	Flavonoids	Flavonols	-	3	264800	270540	271550	375160	254980	397480	457190	587840	568700	--	--
Hmcn000773	507.17	179.05	508.179	C21H32O14	[M-H]-	6'-O-Glucosylaucubin	Others	Others	-	3	17873	10416	15670	19389	29966	40115	18534	15988	16543	--	--
pmf0085	427.39	345	426.386	C30H50O	[M+H]+	Cycloartenol	Terpenoids	Triterpene	469-38-5	3	21266	19684	11993	20201	26110	20489	25597	22349	18442	C01902	ko00100,ko01100,ko01110
Cmsp002787	227.09	181.05	226.084	C11H14O5	[M+H]+	3,4'-Dihydroxy-3',5'-dimethoxypropiophenone	Phenolic acids	Phenolic acids	136196-47-9	1	3499000	3063100	1913900	1793800	3409200	4227900	2827800	2375700	2625900	--	--
pmb3107	359.1	182.1	360.106	C15H20O10	[M-H]-	Glucosyringic Acid	Phenolic acids	Phenolic acids	-	3	1877200	2156900	1627200	1843700	2084200	2787700	3649000	4152100	4043300	--	--
pme1738	138.08	95	137.071	C7H9N2O	[M+H]+	3-Carbamyl-1-methylpyridinium;(1-Methylnicotinamide)	Alkaloids	Pyridine alkaloids	1005-24-9	3	14681	21443	17521	22119	19769	20803	24350	23248	24434	C02918	ko00760,ko01100
pmb0764	144.05	113.2	143.041	C6H9NOS	[M+H]+	4-Methyl-5-thiazoleethanol	Others	Others	137-00-8	1	17253	11706	17486	15248	18483	42190	32073	19499	16408	C04294	ko00730,ko01100,ko01240
mws0704	140.01	78.96	141.019	C2H8NO4P	[M-H]-	O-Phosphorylethanolamine	Alkaloids	Alkaloids	1071-23-4	3	12430	14398	13538	23730	27859	23777	25078	22066	27850	C00346	ko00563,ko00564,ko00600,ko01100
MWS0811	130.09	84.08	129.079	C6H11NO2	[M+H]+	L-Pipecolic Acid	Alkaloids	Piperidine alkaloids	3105-95-1	1	2805500	4994500	4957400	32939000	35702000	20187000	22593000	24186000	22374000	C00408	ko00310,ko00960,ko01100,ko01110
Lmsp004166	611.16	303.05	610.153	C27H30O16	[M+H]+	Quercetin-3-O-glucoside-7-O-rhamnoside	Flavonoids	Flavonols	-	3	4322500	3336100	2693500	15083000	9510200	11993000	19534000	19027000	31717000	--	--
pmn001642	503.08	459.1	504.09	C23H20O13	[M-H]-	Kaempferol-3-O-(2''-O-acetyl)glucuronide	Flavonoids	Flavonols	-	3	714260	643630	439440	124030	287610	243070	366170	396980	256210	--	--
MWSHY0067	611.16	303.05	610.153	C27H30O16	[M+H]+	Quercetin-3-O-rutinoside (Rutin)	Flavonoids	Flavonols	153-18-4	3	5056200	3974900	2618700	14028000	8580300	13674000	19726000	17947000	28889000	C05625	ko00944,ko01100,ko01110
Lmsp003252	641.17	317.07	640.164	C28H32O17	[M+H]+	Isorhamnetin-3-O-sophoroside	Flavonoids	Flavonols	-	3	97579	110470	73408	149510	168240	152940	235510	232660	187010	--	--
mws0061	463.09	300	464.096	C21H20O12	[M-H]-	Quercetin-3-O-galactoside (Hyperin)	Flavonoids	Flavonols	482-36-0	3	100330	71482	59779	165240	135710	226970	172870	157970	199920	C10073	--
Hmdp009995	243.1	211.07	242.093	C15H14O3	[M+H]+	Hircinol	Quinones	PhenAnthraquinones	41060-05-3	2	26088	16920	29195	22926	22564	49105	18773	14758	8305.7	C10261	--
pma6625	405.13	243.06	406.126	C20H22O9	[M-H]-	E-3,4,5'-Trihydroxy-3'-glucosylstilbene	Others	Stilbene	-	3	20099	25168	28878	24277	9	25495	26765	13909	44829	--	--
Hmdp009461	319.13	107.05	318.124	C21H18O3	[M+H]+	Shancidin	Quinones	PhenAnthraquinones	-	3	22328	14337	6563.3	37530	42277	25297	19273	27923	23023	--	--
mws0856	463.09	301	464.096	C21H20O12	[M-H]-	Quercetin-4'-O-glucoside (Spiraeoside)	Flavonoids	Flavonols	20229-56-5	3	94741	74852	67876	152510	145240	119170	154530	138860	182250	--	--
Lmtp005493	275.13	135.08	274.12	C16H18O4	[M+H]+	4,4'-Dihydroxy-3,5-dimethoxybibenzyl	Phenolic acids	Phenolic acids	39499-96-2	1	1950500	2227000	2444300	1841800	3933400	2253900	2869900	2285600	1600000	C10256	--
Zmzp005934	284.3	102.09	283.288	C18H37NO	[M+H]+	Stearamide	Alkaloids	Alkaloids	124-26-5	3	20707	17013	21350	26907	35126	34492	33317	18035	26141	C13846	--
pmp000596	627.16	465.1	626.148	C27H30O17	[M+H]+	Quercetin-3-O-(2''-O-galactosyl)glucoside	Flavonoids	Flavonols	56782-99-1	3	158640	161880	105960	161660	213820	142130	174370	131710	144660	--	--
Hmcp002207	479.12	317.06	478.111	C22H22O12	[M+H]+	Isorhamnetin-7-O-glucoside (Brassicin)*	Flavonoids	Flavonols	6743-96-0	3	44433	57077	21359	19114	86931	21856	161850	142260	86280	--	--
Lmjp003044	479.12	317.06	478.111	C22H22O12	[M+H]+	Isorhamnetin-3-O-Glucoside*	Flavonoids	Flavonols	5041-82-7	3	44433	57077	21359	19114	86931	21856	161850	142260	86280	--	--
pmn001367	315.07	153.02	316.079	C13H16O9	[M-H]-	Protocatechuic acid-4-O-glucoside*	Phenolic acids	Phenolic acids	-	1	1532500	1452300	1449500	1677400	1587500	1887200	2542800	2421900	2467600	--	--
Lmjp004941	301.07	286.05	300.063	C16H12O6	[M+H]+	Rhamnocitrin (7-Methylkaempferol)*	Flavonoids	Flavonols	569-92-6	3	110100	95654	107610	104490	118250	123720	82227	145500	109570	C17059	--
pmn001368	699.25	537.2	700.258	C32H44O17	[M-H]-	Olivil-4,4'-Di-O-glucoside	Lignans and Coumarins	Lignans	-	3	38095	31065	19464	43342	12929	19248	37036	23845	17254	--	--
Hmcp001578	641.17	479.11	640.163	C28H32O17	[M+H]+	Isorhamnetin-3,7-O-diglucoside	Flavonoids	Flavonols	6758-51-6	3	58656	44373	41978	73507	100140	71793	101680	118060	89756	--	--
MWS3270	166.02	79.96	167.022	C7H5NO4	[M-H]-	Quinolinic Acid	Alkaloids	Pyridine alkaloids	89-00-9	3	38333	24147	25761	21379	22951	20197	36687	36056	31855	C03722	ko00380,ko00410,ko00760,ko01100,ko01240
Jmzn006005	177.06	117.04	178.063	C10H10O3	[M-H]-	3,4-Methylenedioxy cinnamyl alcohol	Lignans and Coumarins	Lignans	58095-76-4	3	23129	28495	23569	28334	28955	39697	25036	33169	27242	--	--
mws0103	146.06	91	145.053	C9H7NO	[M+H]+	Indole-3-carboxaldehyde	Alkaloids	Plumerane	487-89-8	3	26005	17588	27361	18844	28866	41088	34453	34973	30166	C08493	--
pma0702	558.28	207.07	557.274	C29H39N3O8	[M+H]+	N1,N8-Bis(sinapoyl)spermidine	Alkaloids	Phenolamine	-	3	30210	17303	59042	25953	37847	31143	27683	16435	13835	C21170	--
mws0066	315.05	151	316.058	C16H12O7	[M-H]-	Isorhamnetin	Flavonoids	Flavonols	480-19-3	1	26404	24707	42155	31331	36588	35602	69744	101530	75005	C10084	--
Hmgp001996	319.05	273.04	318.039	C15H10O8	[M+H]+	Quercetagetin; 3,3',4',5,6,7-Hexahydroxyflavone	Flavonoids	Flavonols	90-18-6	3	73991	59636	68403	39622	144630	58532	138040	52310	22014	C10122	--
Lmmp002755	773.21	303.05	772.206	C33H40O21	[M+H]+	Quercetin-7-O-rutinoside-4'-O-glucoside	Flavonoids	Flavonols	-	3	8672.5	11082	13216	59836	24273	42031	74906	47648	68700	--	--
pmb0819	157	130	156.069	C10H8N2	[M+H]+	3-Indoleacetonitrile	Alkaloids	Plumerane	771-51-7	3	28687	19642	3285.4	60802	44956	48389	28235	21373	25821	C02938	ko00380,ko01100
Lmbp002592	611.16	287.05	610.153	C27H30O16	[M+H]+	Kaempferol-3,7-O-diglucoside	Flavonoids	Flavonols	25615-14-9	3	47359	30978	22708	9	79651	31889	30646	64231	22766	--	--
MWSmce466	135.05	92.03	136.052	C8H8O2	[M-H]-	4-Hydroxyacetophenone	Phenolic acids	Phenolic acids	99-93-4	1	1491400	1210100	1055100	1907700	2254600	3677000	1875800	1347500	1535400	C10700	ko01100
Hmdp008314	243.1	211.07	242.094	C15H14O3	[M+H]+	Coelonin	Quinones	PhenAnthraquinones	82344-82-9	2	31813	34578	9	25456	59205	30448	47329	36525	18270	--	--
MWSmce460	100.08	56.05	99.068	C5H9NO	[M+H]+	2-Piperidone	Alkaloids	Piperidine alkaloids	675-20-7	3	20426	24519	18740	34286	47525	35833	43476	29034	30225	--	--
MWS1848	135.05	92.03	136.052	C8H8O2	[M-H]-	Phenyl acetate	Phenolic acids	Phenolic acids	122-79-2	2	1400100	1207400	1041300	1970900	2082900	3657100	1889200	1356500	1506000	C00548	--
MWS20158	683.25	341.14	682.247	C32H42O16	[M+H]+	Pinoresinol-4,4'-O-β-D-bisglucopyranoside	Others	Others	-	3	25075	31180	17662	42574	37926	60580	38074	14580	20433	--	--
Hmlp005401	243.09	225.09	242.094	C15H14O3	[M+H]+	4,5-Dihydroxy-2-methoxy-9,10-dihydrophenanthrene	Quinones	PhenAnthraquinones	-	2	25596	29181	29206	19079	39649	28013	55464	36709	28653	--	--
mws1359	255.1	239	256.11	C16H16O3	[M-H]-	Pterostilbene	Others	Stilbene	537-42-8	2	13982	23168	19859	27557	48332	24394	63718	46079	29301	C10287	ko00945
Zmtn001661	315.11	153.02	316.116	C14H20O8	[M-H]-	Vanilloloside	Phenolic acids	Phenolic acids	74950-96-2	1	1748900	1571600	1009800	1892400	1710400	1169500	1640600	2640900	2645700	--	--
Lmmp003817	535.11	287.05	534.101	C24H22O14	[M+H]+	Kaempferol-3-O-(6''-malonyl)glucoside*	Flavonoids	Flavonols	-	3	60702	41631	14527	44737	43683	32907	31680	40729	41570	--	--
MWSmce644	209.08	93.03	208.074	C11H12O4	[M+H]+	4-Acetoxy-3-Ethoxybenzaldehyde	Others	Others	72207-94-4	3	84739	151020	70500	9	9	9	9	9	9	--	--
pmp001130	545.22	421.16	544.21	C32H32O8	[M+H]+	Dendromoniliside E	Terpenoids	Sesquiterpenoids	-	3	17712	18646	31823	32512	97803	34572	15738	43938	15163	--	--
Lmyp003951	227.09	181.09	226.084	C11H14O5	[M+H]+	3-Hydroxy-1-(4-hydroxy-3,5-dimethoxyphenyl)propan-1-one	Phenolic acids	Phenolic acids	-	3	1418600	1332700	1620900	1583600	1865100	1687300	2394900	1790000	1365600	--	--
Lmbn002648	163.04	119.05	164.047	C9H8O3	[M-H]-	α-Hydroxycinnamic Acid*	Phenolic acids	Phenolic acids	5801-57-0	3	1467000	2098600	967630	1275600	1299100	1913500	1336800	1584700	2491300	C02763	ko00360,ko01100
pmb0782	86.1	69.2	85.089	C5H11N	[M+H]+	Piperidine	Alkaloids	Piperidine alkaloids	110-89-4	3	2972000	3329200	2195200	7176600	8243500	6142600	6315100	7091600	6823500	C01746	ko00960
Cmqn003939	741.26	501.17	742.268	C34H46O18	[M-H]-	Syringaresinol-4,4'-O-bis-β-D-glucoside; Liriodendrin	Lignans and Coumarins	Lignans	573-44-4	3	31468	48184	33878	43690	29662	54223	38182	21732	23981	--	--
Lmdp004892	535.11	287.05	534.101	C24H22O14	[M+H]+	Kaempferol-3-O-(6''-malonyl)galactoside*	Flavonoids	Flavonols	-	3	28720	42129	32160	22130	55396	56643	33704	38800	25718	--	--
Lmjp002906	479.12	317.07	478.111	C22H22O12	[M+H]+	Rhamnetin-3-O-Glucoside	Flavonoids	Flavonols	27875-34-9	3	13446	12406	27007	48579	19698	24808	32027	28147	30239	--	--
Lmsp003790	787.23	317.07	786.222	C34H42O21	[M+H]+	Isorhamnetin-3-O-sophoroside-7-O-rhamnoside*	Flavonoids	Flavonols	41328-75-0	3	15618	9609.4	19241	22640	20977	15058	21355	31480	37338	--	--
mws0988	315.05	165	316.058	C16H12O7	[M-H]-	Rhamnetin	Flavonoids	Flavonols	90-19-7	3	19946	11298	15832	11430	31563	23882	23280	36345	29926	C10176	--
Lmmp002080	193.13	105.03	192.126	C11H16N2O	[M+H]+	N-(4-Aminobutyl)benzamide	Alkaloids	Alkaloids	5692-23-9	3	31749	31364	36954	42234	49670	34583	35071	47621	36802	--	--
Hmcp001589	787.23	317.06	786.221	C34H42O21	[M+H]+	Isorhamnetin-3-O-rutinoside-4'-O-glucoside*	Flavonoids	Flavonols	111393-97-6	3	14373	12287	15195	14834	18525	13689	23507	31393	30551	--	--
pmb0492	584.28	325	583.268	C34H37N3O6	[M+H]+	N',N'',N'''-p-Coumaroyl-cinnamoyl-caffeoyl spermidine	Alkaloids	Phenolamine	-	3	33993	40243	27570	58159	34308	42042	29733	38873	46514	--	--
MWSHY0029	303.05	229.05	302.043	C15H10O7	[M+H]+	Quercetin	Flavonoids	Flavonols	117-39-5	3	20484	12240	21544	12496	23701	25689	22530	30629	31358	C00389	ko00941,ko00944,ko01100,ko01110
Lmsn002494	433.04	301	434.048	C19H14O12	[M-H]-	Ellagic acid-4-O-Xyloside	Tannins	Tannin	139163-18-1	3	33090	17203	35667	28137	33393	32663	61611	44955	75947	--	--
pmb2654	460.1	117.9	461.153	C19H27NO12	[M-H]-	Anthranilate-1-O-Sophoroside	Phenolic acids	Phenolic acids	-	3	1027300	1211900	1745600	1551600	1209000	1318200	1621600	1671700	1510600	--	--
Cmsp008043	229.12	105.07	228.115	C15H16O2	[M+H]+	Dihydropinosylvin methyl ether	Phenolic acids	Phenolic acids	17635-59-5	1	128280	174560	181710	165510	478490	156950	9115500	1257600	575630	--	--
Lmsp006848	151.07	107.05	150.068	C9H10O2	[M+H]+	4'-Methoxyacetophenone	Phenolic acids	Phenolic acids	100-06-1	3	849070	1140500	849640	1252300	3278200	1352500	985080	927480	495510	--	--
Hmcp001658	727.17	479.11	726.164	C31H34O20	[M+H]+	Isorhamnetin-3-O-(6''-malonyl)glucoside-7-O-glucoside	Flavonoids	Flavonols	-	3	14200	16787	7851	17033	19653	13484	23503	26250	27699	--	--
Zmhp006502	549.12	301.07	548.117	C25H24O14	[M+H]+	Kaempferide-3-O-(6''-malonyl)glucoside	Flavonoids	Flavonols	-	3	35511	41668	22899	18818	42589	30633	29850	23700	18418	--	--
pmp000021	287.09	203.04	286.084	C16H14O5	[M+H]+	Isooxypeucedanine	Lignans and Coumarins	Coumarins	5058-15-1	3	33145	51468	42394	57076	92447	35319	26805	39099	17871	--	--
mws0458	151.04	136	152.047	C8H8O3	[M-H]-	Vanillin; 4-Hydroxy-3-Methoxybenzaldehyde*	Phenolic acids	Phenolic acids	121-33-5	3	704220	1238000	1115300	1157800	1090500	1577600	1260100	1223100	1419200	C00755	ko00998,ko01100,ko01110
Lmtp006213	289.14	135.08	288.136	C17H20O4	[M+H]+	3'-Hydroxy-3,4,5-trimethoxybibenzyl	Phenolic acids	Phenolic acids	-	2	938220	895220	923070	912150	2601000	1470300	912720	804920	750620	--	--
pmp000117	433.15	403.11	432.142	C22H24O9	[M+H]+	3,5,6,7,8,3',4'-Heptamethoxyflavone	Flavonoids	Flavonols	1178-24-1	3	30760	67605	20328	26587	15828	40119	42615	8745.9	14798	--	--
pmn001727	474.18	312.12	475.184	C24H29NO9	[M-H]-	N-(4-O-(Glucosyl)-E-feruloyl)-tyramine	Alkaloids	Phenolamine	-	1	25371	36008	21953	69908	141720	34745	29461	30893	19527	--	--
HJN003	385.11	223.06	386.122	C17H22O10	[M-H]-	1-O-Sinapoyl-β-D-glucose	Phenolic acids	Phenolic acids	-	3	1179100	697280	921220	977610	856210	1177500	1290900	1202700	1632800	C01175	ko00940
Lmsn004322	503.12	179.03	504.127	C24H24O12	[M-H]-	1,6-Di-O-caffeoyl-β-D-glucose	Phenolic acids	Phenolic acids	-	3	949330	1127400	1218200	1316100	1045100	1238800	496510	742850	1727300	--	--
Lmdp003509	435.09	303.06	434.085	C20H18O11	[M+H]+	Quercetin-3-O-xyloside (Reynoutrin)	Flavonoids	Flavonols	549-32-6	3	17924	18349	8416.2	11456	23785	11391	20958	17605	19571	--	--
MWSHY0100	435.09	303.06	434.085	C20H18O11	[M+H]+	Avicularin(Quercetin-3-O-α-L-arabinofuranoside)	Flavonoids	Flavonols	572-30-5	3	17924	18349	8416.2	11456	23785	11391	20958	17605	19571	--	--
mws0853	209.08	179	210.089	C11H14O4	[M-H]-	Sinapyl alcohol	Phenolic acids	Phenolic acids	537-33-7	2	881000	668440	862520	1055000	1419200	909860	1493300	1508800	826990	C02325	ko00940,ko01100,ko01110
pmf0472	565.16	271.1	564.148	C26H28O14	[M+H]+	Apiin	Flavonoids	Flavones	26544-34-3	3	4133400	4537900	4204800	2012800	2915000	1812400	2159900	829770	1887300	C04858	ko00944
HJAP148	581.15	287.06	580.142	C26H28O15	[M+H]+	Kaempferol-3-O-sambubioside	Flavonoids	Flavonols	27661-51-4	3	59285	99760	55776	8844	13006	9850.4	9895.4	19696	5474.4	--	--
MWSslk208	301.22	301.22	302.225	C20H30O2	[M-H]-	Kaurenoic Acid	Terpenoids	Ditepenoids	6730-83-2	3	58644	37301	12453	79230	72392	75208	32742	50567	36198	C11874	ko00904,ko01100,ko01110
MWSHY0080	595.17	287.06	594.159	C27H30O15	[M+H]+	Luteolin-7-O-neohesperidoside (Lonicerin)*	Flavonoids	Flavones	25694-72-8	3	143370	226570	180100	235220	108920	191140	501370	389230	775560	C12630	ko00944
Lmtp002474	565.16	427.1	564.148	C26H28O14	[M+H]+	Apigenin-6-C-(2''-glucosyl)arabinoside	Flavonoids	Flavonoid carbonoside	-	3	8826000	9760200	4853200	13121000	12260000	11391000	6301300	7773700	5305100	--	--
MWSmce248	163.04	119.05	164.047	C9H8O3	[M-H]-	3-Hydroxycinnamic Acid*	Phenolic acids	Phenolic acids	14755-02-3	3	739300	920730	744490	937440	1051300	1484600	986240	952640	1105200	C12621	ko00360,ko01100
MWSslk146	595.17	433.12	594.159	C27H30O15	[M+H]+	4'-O-Glucosylvitexin	Flavonoids	Flavonoid carbonoside	38950-94-6	3	8786600	8551300	11575000	4963300	7155400	8261800	11124000	9488400	10767000	--	--
Lmsp003655	521.2	131.05	520.194	C26H32O11	[M+H]+	Dehydrodiconiferyl alcohol-gamma'-O-glucoside	Phenolic acids	Phenolic acids	-	2	993970	1279900	916340	1045400	1350500	962410	691430	882090	619350	--	--
Zmjp003291	595.17	433.12	594.158	C27H30O15	[M+H]+	Vitexin-2''-O-galactoside	Flavonoids	Flavonoid carbonoside	-	3	8165200	8920800	11476000	3463900	9977500	6117600	12012000	9507500	9237600	--	--
mws0639	153.02	109.03	154.027	C7H6O4	[M-H]-	2,3-Dihydroxybenzoic Acid*	Phenolic acids	Phenolic acids	303-38-8	3	720590	662670	675650	955090	882030	1411100	1176300	978250	1031400	C00196	ko01110
pme2996	161.02	116.6	162.032	C9H6O3	[M-H]-	4-Hydroxycoumarin	Lignans and Coumarins	Coumarins	1076-38-6	3	30333	51510	37547	63475	69746	97000	56070	50922	47052	C20414	--
Lmsn002495	447.11	152.01	448.122	C18H24O13	[M-H]-	2,6-Dihydroxybenzoic acid 2-O-β-D-apiofuranosyl(1→2)-β-D-glucopyranoside	Phenolic acids	Phenolic acids	928257-89-0	3	1479800	1121400	1158700	654860	821390	643440	566400	667360	514600	--	--
mws0097	357.13	151	358.142	C20H22O6	[M-H]-	Pinoresinol	Lignans and Coumarins	Lignans	487-36-5	1	42317	39807	57307	22925	112540	40598	20126	121450	54484	C05366	ko00998,ko01100,ko01110
MWStz279	243.08	183.06	242.069	C13H10N2O3	[M+H]+	1-Methoxycarbonyl-β-Carboline-N-Oxide	Alkaloids	Plumerane	74690-74-7	3	30012	47157	228760	23129	51685	6171.4	57951	51325	22360	--	--
Lmmn001643	163.04	119.05	164.047	C9H8O3	[M-H]-	2-Hydroxycinnamic acid*	Phenolic acids	Phenolic acids	583-17-5	3	556920	664740	749030	863260	977770	1247700	855610	830090	856800	C01772	ko00360,ko00940,ko01100,ko01110
mws1073	595.17	457.2	594.159	C27H30O15	[M+H]+	Apigenin-6,8-di-C-glucoside (Vicenin-2)	Flavonoids	Flavonoid carbonoside	23666-13-9	3	7132700	5361800	3402400	9437900	10827000	8467200	7699700	8986500	10147000	C10195	--
MWS1852	137.06	94.04	136.052	C8H8O2	[M+H]+	4-Methoxybenzaldehyde	Phenolic acids	Phenolic acids	123-11-5	3	757040	918330	620820	590700	1900700	797860	602370	471430	409040	C10761	--
mws1292	565.16	409.09	564.123	C26H28O14	[M+H]+	Isoschaftoside	Flavonoids	Flavonoid carbonoside	52012-29-0	3	4998400	6106600	2936500	5783300	7398700	7188700	3537100	4135300	3290500	--	--
MWSslk135	193.05	147.05	192.042	C10H8O4	[M+H]+	7,8-Dihydroxy-4-methylcoumarin	Lignans and Coumarins	Coumarins	2107-77-9	3	53837	58311	25776	39099	68109	52789	108890	79403	60818	--	--
mws0677	219.11	160	218.106	C12H14N2O2	[M+H]+	N-Acetyl-5-hydroxytryptamine	Alkaloids	Plumerane	1210-83-9	3	34715	55326	64534	49050	63825	69349	75574	66040	74183	C00978	ko00380,ko01100,ko01110
Zmdn003762	533.19	311.11	534.195	C23H34O14	[M-H]-	Isosyringinoside	Lignans and Coumarins	Lignans	152686-85-6	3	31124	43317	140310	45116	78316	59300	48014	47316	60420	--	--
Lmtp002642	565.16	457.11	564.148	C26H28O14	[M+H]+	Apigenin-8-C-(2''-glucosyl)arabinoside	Flavonoids	Flavonoid carbonoside	-	3	3627200	4382100	2305800	4924300	5119200	5075500	2581800	3162800	2509500	--	--
Hmdp007537	243.1	211.07	242.094	C15H14O3	[M+H]+	Lusianthridin	Quinones	PhenAnthraquinones	87530-30-1	2	39720	42856	273780	16107	46712	14528	64021	48876	19781	--	--
mws1423	213.09	122	214.099	C14H14O2	[M-H]-	Dihydropinosylvin	Phenolic acids	Phenolic acids	14531-52-3	1	16383	12721	49494	11086	32831	20581	213840	56124	21815	C10254	--
HJAP051	227.13	181.09	226.12	C12H18O4	[M+H]+	3-(3,4,5-Trimethoxyphenyl)propan-1-ol	Phenolic acids	Phenolic acids	-	3	455020	698670	386410	545660	2409100	561430	594270	386160	260760	--	--
Zmzp006646	317.07	302.04	316.058	C16H12O7	[M+H]+	Capillarisin	Others	Others	56365-38-9	3	39131	27074	65956	42814	61395	30581	97826	123440	90289	C08999	--
Cmjn004337	401.14	269.1	402.153	C18H26O10	[M-H]-	Benzyl-(2''-O-xylosyl)glucoside	Phenolic acids	Phenolic acids	-	1	773250	739460	956490	575760	894620	578670	546640	412170	478930	--	--
Lmlp002990	595.17	313.07	594.159	C27H30O15	[M+H]+	Isosaponarin(Isovitexin-4'-O-glucoside)	Flavonoids	Flavonoid carbonoside	19416-87-6	3	3220200	3748100	4639800	1314900	3450300	2556500	6014900	3520200	4407300	--	--
pmp001111	579.17	561.16	578.164	C27H30O14	[M+H]+	Violanthin	Flavonoids	Flavonoid carbonoside	40581-17-7	3	1811600	1760000	1387700	2181400	3105700	2493200	4960100	5641500	4825300	C10196	--
Hmyp002656	222.08	130.06	221.068	C11H11NO4	[M+H]+	Methyl dioxindole-3-acetate	Alkaloids	Plumerane	57061-18-4	3	52137	59850	41945	100260	89005	75270	52570	67836	52209	--	--
Lmtp002942	535.14	499.12	534.137	C25H26O13	[M+H]+	Apigenin-6,8-di-C-arabinoside	Flavonoids	Flavonoid carbonoside	-	3	1385200	3127100	1304100	2170800	1338500	2458600	218840	136490	249290	--	--
mws0183	153.02	109.03	154.027	C7H6O4	[M-H]-	3,4-Dihydroxybenzoic acid (Protocatechuic acid)*	Phenolic acids	Phenolic acids	99-50-3	3	456930	497360	447960	565940	587550	948000	843470	583870	844650	C00230	ko01100,ko01110
MWSmce023	319.15	151.07	318.147	C18H22O5	[M+H]+	Erianin	Phenolic acids	Phenolic acids	95041-90-0	3	305200	413930	284390	483720	2396100	680170	251630	284790	243090	--	--
pmn001378	519.19	357.14	520.194	C26H32O11	[M-H]-	Pinoresinol-4-O-glucoside	Lignans and Coumarins	Lignans	41607-20-9	3	61036	157510	174740	36948	50460	43554	26257	37809	25318	C17529	--
pmp001106	595.17	577.16	594.159	C27H30O15	[M+H]+	Vitexin-2''-O-glucoside	Flavonoids	Flavonoid carbonoside	61360-94-9	3	1227600	1014800	447420	1704500	1517100	1546800	1418800	1488100	1243000	C04024	ko00944
MWSmce184	219.06	173.03	218.058	C12H10O4	[M+H]+	Ethyl 3-coumarincarboxylate	Lignans and Coumarins	Coumarins	1846-76-0	3	67379	75086	44381	62105	110480	81683	62599	67450	45061	--	--
Jmwn002117	331.1	153.02	332.111	C14H20O9	[M-H]-	2-(3,4-dihydroxyphenyl)ethanediol 1-O-β-D-glucopyranoside	Phenolic acids	Phenolic acids	-	1	554660	528620	534360	410940	553620	464450	838090	759320	588130	--	--
pmp000127	625.18	607.2	624.169	C28H32O16	[M+H]+	Chrysoeriol-6,8-di-C-glucoside	Flavonoids	Flavonoid carbonoside	-	3	1214200	1309800	1283100	1515300	1323800	1490100	951210	934150	1226600	--	--
Lmnp002584	625.18	463.13	624.169	C28H32O16	[M+H]+	Hispidulin-8-C-(2''-O-glucosyl)glucoside	Flavonoids	Flavonoid carbonoside	-	3	1084200	1403200	876120	525790	748130	773230	598190	818350	400180	--	--
HJAP026	625.18	463.13	624.17	C28H32O16	[M+H]+	Chrysoeriol-6-C-glucoside-4'-O-glucoside	Flavonoids	Flavonoid carbonoside	-	3	989550	1396200	1013800	481730	894820	721030	392880	793150	407790	--	--
Zmjp003463	565.16	433.11	564.147	C26H28O14	[M+H]+	Vitexin-2''-O-xyloside	Flavonoids	Flavonoid carbonoside	-	3	430720	691520	257310	716220	685270	788330	315850	320590	268750	--	--
pmp000241	625.14	505.09	624.133	C27H28O17	[M+H]+	Luteolin-6-C-(2''-glucuronyl)glucoside	Flavonoids	Flavonoid carbonoside	-	3	411840	439420	321540	354360	388690	454890	264010	347070	402380	--	--
Hmln003529	401.15	269.11	402.152	C18H26O10	[M-H]-	Benzyl β-primeveroside	Phenolic acids	Phenolic acids	130622-31-0	1	883240	718250	658280	281590	689290	419520	335050	572220	488030	--	--
mws0983	326.31	62.06	325.298	C20H39NO2	[M+H]+	N-Oleoylethanolamine	Alkaloids	Alkaloids	111-58-0	3	70098	70057	72688	92164	95667	84368	63344	55389	64093	C20792	--
Hmdn001667	463.05	300.99	464.06	C20H16O13	[M-H]-	Ellagic acid-4-O-glucoside	Tannins	Tannin	-	3	84806	89502	40381	71562	148240	158350	15823	21546	42333	--	--
Cmsn005615	229.09	123.04	230.094	C14H14O3	[M-H]-	3,3',5-Trihydroxybibenzyl	Phenolic acids	Phenolic acids	86630-23-1	1	350790	376490	1377800	200520	868170	186340	353970	405920	432210	--	--
Zmhn001926	299.08	137.02	300.084	C13H16O8	[M-H]-	1-O-Salicyloyl-β-D-glucose	Phenolic acids	Phenolic acids	60517-74-0	1	743840	614460	703260	371140	391840	298120	525300	369650	422940	--	--
MWSmce040	153.05	65.04	152.047	C8H8O3	[M+H]+	Isovanillin	Phenolic acids	Phenolic acids	621-59-0	3	301170	493290	348430	398150	345450	681100	458720	510950	473920	--	--
pmb0624	611.16	431.3	610.153	C27H30O16	[M+H]+	Isoorientin-7-O-glucoside	Flavonoids	Flavonoid carbonoside	-	1	362950	354970	154230	540620	653190	560060	432890	444860	467630	--	--
mws1434	431.1	311	432.106	C21H20O10	[M-H]-	Apigenin-6-C-glucoside (Isovitexin)*	Flavonoids	Flavonoid carbonoside	38953-85-4	1	302010	375010	558720	730250	990150	898830	580200	646100	794670	C01714	ko00944
mws0005	161.11	144	160.1	C10H12N2	[M+H]+	Tryptamine	Alkaloids	Plumerane	61-54-1	3	13900	30474	17169	56440	67013	67944	94837	58812	58234	C00398	ko00380,ko00901,ko01100,ko01110
pma0692	438.24	147.04	437.231	C25H31N3O4	[M+H]+	N1,N10-Bis(p-coumaroyl)spermidine	Alkaloids	Phenolamine	114916-05-1	3	136850	85016	91980	94740	147870	117040	6058.5	19109	42514	C21169	--
pme3227	579.17	433	578.164	C27H30O14	[M+H]+	Vitexin-2''-O-rhamnoside	Flavonoids	Flavonoid carbonoside	64820-99-1	3	255320	299530	316480	243920	354550	280670	467970	614020	500080	C12628	ko00944
pme3443	207.07	192	208.074	C11H12O4	[M-H]-	Sinapinaldehyde	Phenolic acids	Phenolic acids	4206-58-0	3	200400	252650	287860	402260	813810	562240	492290	412790	406470	C05610	ko00940,ko01100,ko01110
pme3083	164.04	120	165.043	C8H7NO3	[M-H]-	2-(Formylamino)benzoic acid	Phenolic acids	Phenolic acids	3342-77-6	3	287950	406590	322420	388220	416260	628680	412010	418010	528440	C05653	ko00380,ko01100
mws0027	197.05	123	198.053	C9H10O5	[M-H]-	Syringic acid	Phenolic acids	Phenolic acids	530-57-4	3	351370	322180	419400	341020	257980	427170	557690	486890	462310	C10833	--
Cmsp006710	275.13	137.06	274.12	C16H18O4	[M+H]+	3',4-Dihydroxy-3,5'-dimethoxybibenzyl	Phenolic acids	Phenolic acids	83088-28-2	3	263650	351140	734160	237560	632840	216740	382050	181090	280530	--	--
MWSmce161	275.12	137.06	274.12	C16H18O4	[M+H]+	Gigantol(4',5-dihydroxy-3,3-dimethoxybibenzyl)	Phenolic acids	Phenolic acids	67884-30-4	3	274150	328970	682590	229870	667660	258300	342840	202660	272720	--	--
mws0943	151.05	71.01	152.059	C7H8N2O2	[M-H]-	1,4-Dihydro-1-Methyl-4-oxo-3-pyridinecarboxamide	Alkaloids	Pyridine alkaloids	769-49-3	3	62594	94763	65831	90798	86722	74498	140470	104610	172720	C05843	ko00760,ko01100
mws4085	223.06	193	224.069	C11H12O5	[M-H]-	Sinapic acid	Phenolic acids	Phenolic acids	530-59-6	1	624670	379010	817700	337370	258040	325050	1398600	1000300	1453800	C00482	ko00940,ko01100,ko01110
mws1038	277.12	146	278.13	C11H22N2O4S	[M-H]-	Pantetheine	Others	Others	496-65-1	1	125800	121470	139300	66617	12845	68610	137810	123360	145320	C00831	ko00332,ko00770,ko01110
Hmqp002567	284.13	147.04	283.12	C17H17NO3	[M+H]+	4-Hydroxycinnamic acid p-hydroxyphenethylamine	Phenolic acids	Phenolic acids	-	2	263720	219850	305080	488010	543740	376860	257510	373840	316320	--	--
pmp000239	595.13	505.09	594.122	C26H26O16	[M+H]+	Luteolin-6-C-(5''-glucuronyl)xyloside	Flavonoids	Flavonoid carbonoside	-	3	254260	248730	122550	229100	386230	344780	88435	126300	66405	--	--
mws0180	153.02	109.03	154.027	C7H6O4	[M-H]-	2,5-Dihydroxybenzoic acid; Gentisic Acid*	Phenolic acids	Phenolic acids	490-79-9	3	249120	239190	235890	335550	311110	441560	440410	341050	343620	C00628	ko00350,ko01100
Hmsn002948	417.14	109.03	418.147	C18H26O11	[M-H]-	2-Hydroxyphenol-1-O-glucosyl(6→1)rhamnoside	Phenolic acids	Phenolic acids	-	3	546560	430560	402320	288460	351600	310180	195200	204770	206940	--	--
mws0048	431.1	311	432.106	C21H20O10	[M-H]-	Apigenin-8-C-Glucoside (Vitexin)*	Flavonoids	Flavonoid carbonoside	3681-93-4	1	214640	323710	515890	520510	935000	960340	536210	450190	520360	C01460	ko00941,ko00944
Lmnp102580	565.16	433.11	564.148	C26H28O14	[M+H]+	Apigenin-6-C-(2''-xylosyl)glucoside	Flavonoids	Flavonoid carbonoside	-	3	213520	319300	265090	101620	144270	131320	351010	272710	238440	--	--
Zmzp006523	287.06	195.03	286.048	C15H10O6	[M+H]+	6-Demethoxycapillarisin	Others	Others	61854-36-2	3	69395	79220	70265	61056	118570	55485	97137	271380	158170	--	--
Lmyp004081	579.17	313.07	578.164	C27H30O14	[M+H]+	Isovitexin-2''-O-rhamnoside	Flavonoids	Flavonoid carbonoside	-	3	121110	129590	165370	112020	216580	152970	182610	319750	216740	--	--
pmp000237	579.13	283.06	578.127	C26H26O15	[M+H]+	Apigenin-6-C-(2''-glucuronyl)xyloside	Flavonoids	Flavonoid carbonoside	-	3	111550	116840	142670	88491	180890	137040	210340	232640	253380	--	--
pmb0665	611.16	465.1	610.153	C27H30O16	[M+H]+	Orientin-7-O-glucoside	Flavonoids	Flavonoid carbonoside	-	3	110500	103480	47640	320650	234950	300140	500580	456160	679200	--	--
pmn001491	283.16	59	284.162	C15H24O5	[M-H]-	Dendrobiumane D	Others	Others	-	3	91482	114850	107570	119680	107540	137890	80904	147690	133670	--	--
HJAP012	419.1	383.07	418.09	C20H18O10	[M+H]+	Luteolin-8-C-arabinoside	Flavonoids	Flavonoid carbonoside	-	3	94080	124930	175850	135950	157950	111880	86136	81227	111900	--	--
MWSHY0016	449.11	299.06	448.101	C21H20O11	[M+H]+	Luteolin-6-C-glucoside (Isoorientin)*	Flavonoids	Flavonoid carbonoside	4261-42-1	3	51412	55766	39027	50100	64563	57757	45616	76665	80656	C01821	--
HJAP011	463.11	343.08	462.116	C22H22O11	[M+H]+	Chrysoeriol-8-C-glucoside (Scoparin)	Flavonoids	Flavonoid carbonoside	301-16-6	3	48379	33123	21086	50519	56781	64489	32365	44439	52673	--	--
Lmdn001925	537.2	375.15	538.205	C26H34O12	[M-H]-	Olivil-4'-O-glucoside	Lignans and Coumarins	Lignans	76880-93-8	3	106070	113980	86231	162230	150000	139620	96757	106980	108540	--	--
Smhp003438	611.16	593.14	610.153	C27H30O16	[M+H]+	Luteolin-6,8-di-C-glucoside	Flavonoids	Flavonoid carbonoside	29428-58-8	3	47287	42368	17215	76186	73319	48124	44993	65141	33100	C10102	--
MWSCX015	165.05	91.05	164.047	C9H8O3	[M+H]+	Caffeic aldehyde	Phenolic acids	Phenolic acids	141632-15-7	3	347250	299690	224620	305160	309360	340240	253800	312820	418070	C10945	ko00940,ko01110
HJAP024	611.16	593.15	610.154	C27H30O16	[M+H]+	Kaempferol-6,8-di-C-glucoside	Flavonoids	Flavonoid carbonoside	-	3	36044	42933	35920	70043	78910	60828	34997	58892	58964	--	--
mws1299	449.11	299.05	448.101	C21H20O11	[M+H]+	Luteolin-8-C-glucoside (Orientin)*	Flavonoids	Flavonoid carbonoside	28608-75-5	3	35850	36849	13082	59885	29547	19356	34711	43087	69704	C10114	--
Smpn009230	487.34	487.34	488.35	C30H48O5	[M-H]-	2α,3α,23-trihydroxyolean-12-en-28-oic acid	Terpenoids	Triterpene	-	3	138840	107970	69471	108380	122990	134600	145760	163220	133700	--	--
pmb0678	771.21	177.1	770.206	C37H38O18	[M+H]+	Vitexin-7-O-(6''-feruloyl)glucoside	Flavonoids	Flavonoid carbonoside	-	3	30555	36623	34961	26319	63236	50758	62041	46518	75114	--	--
MWSmce581	137.03	91.02	138.032	C7H6O3	[M-H]-	2,4-Dihydroxybenzaldehyde	Others	Others	95-01-2	3	134680	85662	90039	115740	118340	162370	153850	137400	143890	--	--
pmb0681	403.1	367.08	402.095	C20H18O9	[M+H]+	Apigenin-8-C-Arabinoside	Flavonoids	Flavonoid carbonoside	-	3	8850.4	23835	22212	30012	14242	6187.5	22162	3713	9	--	--
pmb2497	197	153	198.053	C9H10O5	[M-H]-	4-Hydroxy-3-methoxymandelate	Phenolic acids	Phenolic acids	55-10-7	3	47015	53692	61062	49669	49207	52736	142790	128640	169060	C05584	ko00350,ko01100
pmb0490	235.14	147.04	234.137	C13H18N2O2	[M+H]+	p-Coumaroylputrescine	Alkaloids	Phenolamine	34136-53-3	3	104410	145680	56009	153360	165290	98941	163060	197070	112580	C18326	ko00330,ko01100
pmb2981	739.21	563.2	740.216	C33H40O19	[M-H]-	Vitexin-7-O-rutinoside	Flavonoids	Flavonoid carbonoside	-	3	5987	13818	5270.5	9329.8	16053	19417	9	9	9	--	--
mws0024	169.01	125.02	170.022	C7H6O5	[M-H]-	Gallic acid	Phenolic acids	Phenolic acids	149-91-7	3	227410	255240	201180	333820	253740	330680	228250	250430	229370	C01424	--
MWSmce221	193.05	91.05	192.042	C10H8O4	[M+H]+	5,7-Dihydroxy-4-methylcoumarin	Lignans and Coumarins	Coumarins	2107-76-8	3	117600	161460	78593	138550	81095	151460	209390	200140	96436	--	--
Lmdn003756	193.05	135.05	194.058	C10H10O4	[M-H]-	Methyl caffeate	Phenolic acids	Phenolic acids	3843-74-1	3	53696	180260	304900	308080	486410	82864	169200	449890	79846	C10477	--
MWSCX017	165.05	119.05	164.047	C9H8O3	[M+H]+	4-hydroxyphenyl acrylaldehyde	Others	Others	-	3	90848	137190	151850	125090	165720	139360	138160	169020	150360	--	--
Zmxp005470	579.13	331.08	578.127	C26H26O15	[M+H]+	Tricin-7-O-(6''-O-malonyl)glucoside	Flavonoids	Flavones	-	3	11204	15331	6141.2	11240	21321	12383	17476	15378	12493	--	--
pmb0745	497.14	331.08	496.137	C26H24O10	[M+H]+	Tricin-4'-O-syringyl alcohol	Flavonoids	Flavones	-	3	7929.8	7412.3	8425.1	22997	22840	15891	20403	18732	15351	--	--
MWSmce675	271.08	108.02	272.09	C12H16O7	[M-H]-	Arbutin	Phenolic acids	Phenolic acids	497-76-7	1	193100	183460	159320	226090	265730	309310	196280	212970	169820	C06186	ko00010
pmb0713	655.19	331.08	654.18	C29H34O17	[M+H]+	Tricin-7-O-(2''-O-glucosyl)glucoside	Flavonoids	Flavones	-	3	11028	19109	11254	20394	14719	8945.2	21022	18780	26056	--	--
pmp001288	593.19	285.1	592.179	C28H32O14	[M+H]+	Acacetin-7-O-rutinoside (Linarin)	Flavonoids	Flavones	480-36-4	3	23011	24392	17764	20963	11927	11995	16011	18105	20548	--	--
mws0028	167.03	108.02	168.042	C8H8O4	[M-H]-	Vanillic acid	Phenolic acids	Phenolic acids	121-34-6	1	134800	163380	188680	160450	163240	215640	253280	237310	211530	C06672	--
mws1014	209.04	149.1	208.037	C10H8O5	[M+H]+	Fraxetin (7,8-Dihydroxy-6-methoxycoumarin)	Lignans and Coumarins	Coumarins	574-84-5	3	151340	192240	96842	9	147760	211500	176390	235530	194280	C09265	--
pmb0738	699.19	331.08	698.185	C34H34O16	[M+H]+	Tricin-7-O-(2''-Sinapoyl)glucoside	Flavonoids	Flavones	-	3	11559	7702.9	25437	16496	14968	24287	25707	31923	38893	--	--
mws0051	285.08	270	284.068	C16H12O5	[M+H]+	Acacetin	Flavonoids	Flavones	480-44-4	3	17362	27588	20379	28922	44438	18674	14293	16556	13430	C01470	ko00944
pme1439	165.05	119	164.047	C9H8O3	[M+H]+	p-Coumaric acid	Phenolic acids	Phenolic acids	501-98-4	3	156930	191410	99749	157510	153580	355710	222160	171730	197320	C00811	ko00130,ko00350,ko00940,ko00950,ko00998,ko01100,ko01110
Zmgn004894	151.04	136.02	152.047	C8H8O3	[M-H]-	Methyl 4-hydroxybenzoate*	Phenolic acids	Phenolic acids	99-76-3	3	90545	182530	171490	143710	160450	258450	220840	152680	230300	--	--
MWS1787	94.07	53.04	93.058	C6H7N	[M+H]+	2-Picoline; 2-Methylpyridine	Alkaloids	Pyridine alkaloids	109-06-8	3	201300	150690	77133	210170	179550	157010	167660	142060	149430	C14447	--
pmn001370	681.24	519.19	682.247	C32H42O16	[M-H]-	Pinoresinol-4,4'-O-di-O-glucoside	Lignans and Coumarins	Lignans	63902-38-5	3	271970	126740	232360	210800	285660	139400	76699	81687	40592	--	--
pmp001285	149.02	65.04	148.016	C8H4O3	[M+H]+	Phthalic anhydride	Phenolic acids	Phenolic acids	85-44-9	1	172980	159010	223880	198370	177000	192670	166140	167190	134300	--	--
pmb0746	527.15	331.08	526.148	C27H26O11	[M+H]+	Tricin-4'-O-(guaiacylglycerol)ether	Flavonoids	Flavones	-	3	18603	15912	7925.3	22013	26519	24856	30352	29552	26881	--	--
MWSHY0050	595.17	287.05	594.159	C27H30O15	[M+H]+	Kaempferol-3-O-rutinoside(Nicotiflorin)*	Flavonoids	Flavonols	17650-84-9	3	114560	265940	181850	207670	129410	180520	434020	405690	760930	C21833	ko00944,ko01110
Zmxp003107	611.16	287.06	610.153	C27H30O16	[M+H]+	Luteolin-7,3'-di-O-glucoside	Flavonoids	Flavones	52187-80-1	3	35533	27334	62252	13669	18610	19135	9	40269	19124	--	--
HJN083	521.2	359.15	522.211	C26H34O11	[M-H]-	Lariciresinol-4'-O-glucoside	Lignans and Coumarins	Lignans	143663-00-7	2	123430	171640	175230	136160	173550	235900	205560	148640	179630	--	--
pmp000344	271.06	243.06	270.053	C15H10O5	[M+H]+	3',4',7-Trihydroxyflavone	Flavonoids	Flavones	2150-11-0	3	31763	34430	19117	39680	78870	29511	27340	24451	18145	--	--
Lmzn001983	375.13	135.05	376.137	C16H24O10	[M-H]-	D-Threo-guaiacylglycerol-7-O-β-D-glucoside	Phenolic acids	Phenolic acids	-	2	142980	156570	193820	173160	186590	201530	139330	143160	130700	--	--
Zmjp010694	359.11	344.09	358.105	C19H18O7	[M+H]+	5-Hydroxy-3,7,3',4'-tetramethoxyflavone (Retusin)	Flavonoids	Flavones	1245-15-4	3	48315	48211	37040	34726	32489	9422.4	54218	44230	10091	--	--
Hmpp002612	611.16	287.05	610.153	C27H30O16	[M+H]+	Luteolin-7-O-gentiobioside	Flavonoids	Flavones	-	3	40860	54664	20605	17313	26198	39177	46244	41788	44115	--	--
pmb0571	565.16	271.6	564.148	C26H28O14	[M+H]+	Apigenin-7-O-(2''-glucosyl)arabinoside	Flavonoids	Flavones	-	3	59117	66570	64456	30897	38161	27787	37088	15584	35315	--	--
Zmhn000892	301.09	139.05	302.1	C13H18O8	[M-H]-	4-O-Glucosyl-3,4-dihydroxybenzyl alcohol	Phenolic acids	Phenolic acids	-	3	145710	128250	117480	138870	260030	272970	124860	97375	147690	--	--
MWSHY0118	343.12	282.09	342.11	C19H18O6	[M+H]+	5,6,7,4'-Tetramethoxyflavone	Flavonoids	Flavones	1168-42-9	3	32817	47166	29861	79967	41052	56090	32523	23323	48714	C14472	--
Zmxp002867	625.17	301.07	624.168	C28H32O16	[M+H]+	Chrysoeriol-5,7-di-O-glucoside	Flavonoids	Flavones	-	3	42521	71299	63665	30559	44532	65446	39484	32398	36688	--	--
MWSmce625	137.11	55.05	172.077	C8H12N2	[M+H]+	2,3,5,6-Tetramethylpyrazine; Ligustrazine	Alkaloids	Alkaloids	1124-11-4	3	172510	161440	186830	211200	206040	145950	200190	207880	185770	--	--
pme2993	193.05	133	192.042	C10H8O4	[M+H]+	Scopoletin (7-Hydroxy-6-methoxycoumarin)	Lignans and Coumarins	Coumarins	92-61-5	3	162030	164960	125300	638320	233780	9	9	262790	117990	C01752	ko00940,ko01110
pmn001690	327.14	165.09	328.152	C16H24O7	[M-H]-	3-Hydroxy-4-isopropylbenzylalcohol-3-O-glucoside	Phenolic acids	Phenolic acids	-	3	120000	107810	130890	187220	196530	177290	187200	136140	182640	--	--
Lmmn000774	343.1	181.05	344.111	C15H20O9	[M-H]-	Dihydrocaffeoylglucose	Phenolic acids	Phenolic acids	-	3	136120	144380	123050	176370	179950	179080	165820	155970	141940	--	--
Lmmn002274	521.2	359.15	522.21	C26H34O11	[M-H]-	Isolariciresinol-9'-O-glucoside	Lignans and Coumarins	Lignans	63358-12-3	3	130070	176810	118290	301480	345370	276260	161090	158610	155600	--	--
MWSHY0046	465.1	303.05	464.096	C21H20O12	[M+H]+	Quercetin-3-O-glucoside (Isoquercitrin)	Flavonoids	Flavonols	482-35-9	3	95226	125520	148760	9	214540	148790	368400	256820	310490	C05623	ko00944,ko01100,ko01110
pmp001133	279.23	173.13	278.193	C17H28NO2+	[M+H]+	N-Methyldendrobine	Alkaloids	Sesquiterpene alkaloids	-	1	248290	225770	202040	133900	168400	166140	269710	218930	265830	--	--
Lmgn001670	137.03	108.02	138.032	C7H6O3	[M-H]-	Salicylic acid	Phenolic acids	Phenolic acids	69-72-7	1	96706	141640	71343	151440	193050	223220	180880	163330	161230	C00805	ko00360,ko01100,ko01110,ko04075
Lmyn003971	521.2	359.15	522.21	C26H34O11	[M-H]-	Dihydrodehydrodiconiferyl alcohol-4-O-glucoside	Lignans and Coumarins	Lignans	-	3	146250	170230	127510	324990	352760	343330	172820	148120	156850	--	--
mws1346	162.08	98	161.069	C6H11NO4	[M+H]+	DL-2-Aminoadipic acid	Alkaloids	Alkaloids	542-32-5	3	218230	221910	140140	218630	200440	234340	276670	219210	237020	C00956	ko00300,ko00310,ko00311,ko01100,ko01110,ko01210,ko01230
Smcp000882	328.13	310.12	327.132	C15H21NO7	[M+H]+	N-benzoyl-2-aminoethyl-β-D-glucopyranoside	Others	Others	-	3	86774	104010	91672	249450	205760	332250	328800	261810	311780	--	--
pmn001492	187.1	123.1	188.041	C11H8O3	[M-H]-	Ayapin	Lignans and Coumarins	Coumarins	494-56-4	3	166800	150180	121800	246920	241110	307790	282890	238770	267050	C18078	--
pmp000571	271.06	153.01	270.053	C15H10O5	[M+H]+	Apigenin; 4',5,7-Trihydroxyflavone	Flavonoids	Flavones	520-36-5	1	61497	72485	50280	43492	53979	63527	88739	75983	56325	C01477	ko00941,ko00943,ko00944,ko01100,ko01110
MWS20147	449.11	287.06	448.101	C21H20O11	[M+H]+	Luteolin-3'-O-glucoside	Flavonoids	Flavones	5154-41-6	3	61851	84892	81486	87260	80181	110020	40537	13312	32141	--	--
pmb0566	581.15	383.2	580.143	C26H28O15	[M+H]+	Luteolin-7-O-glucoside-5-O-arabinoside	Flavonoids	Flavones	-	3	129200	146870	86625	42480	71013	29718	50494	43879	43072	--	--
pmb1912	474.17	327	473.166	C20H23N7O7	[M+H]+	10-Formyltetrahydrofolic Acid	Alkaloids	Alkaloids	2800-34-2	3	233380	211450	182220	212310	232600	242300	261680	285260	211570	C00234	ko00670,ko00970,ko01100,ko01200,ko01240
Lmgp002595	167.07	121.03	166.063	C9H10O3	[M+H]+	4'-Hydroxy-3'-methoxyacetophenone (Acetovanillone)	Phenolic acids	Phenolic acids	498-02-2	3	137720	137790	132870	150520	168880	122580	192620	152360	53879	C11380	--
Hmtp000776	168.07	105.03	167.059	C8H9NO3	[M+H]+	4,5,6-Trihydroxy-2-cyclohexen-1-ylideneacetonitrile	Alkaloids	Alkaloids	-	3	142490	144930	113870	303930	292260	266800	276620	284190	303170	--	--
Lmzp004885	331.08	315.05	330.074	C17H14O7	[M+H]+	Tricin (5,7,4'-Trihydroxy-3',5'-dimethoxyflavone)	Flavonoids	Flavones	520-32-1	3	52265	68449	66634	55284	84248	94994	86925	67995	87603	C10193	--
Hmjp005906	344.15	177.05	343.142	C19H21NO5	[M+H]+	N-Trans-Feruloyl-3'-O-methyldopamine	Alkaloids	Phenolamine	-	2	145400	356430	206210	327030	540440	138500	156210	130270	190600	--	--
pme2433	106.09	88	105.079	C4H11NO2	[M+H]+	Diethanolamine	Alkaloids	Alkaloids	111-42-2	3	191510	192820	153630	255690	259970	268490	340470	288670	286480	C06772	ko00564
Zmsp008124	285.11	181.05	284.105	C17H16O4	[M+H]+	5,7-Dimethoxyflavone	Flavonoids	Flavones	1036-72-2	3	55697	78416	85069	123970	169650	73100	54515	75613	33838	--	--
Zmhp002814	301.07	286.05	300.063	C16H12O6	[M+H]+	5,7,8-Tetrahydroxy-6-methoxyflavone	Flavonoids	Flavones	-	3	53427	78864	101090	94486	142170	192690	114200	90037	79778	--	--
HJAP050	344.15	177.05	343.142	C19H21NO5	[M+H]+	N-Feruloyl-3-methoxytyramine	Alkaloids	Phenolamine	78510-19-7	2	150390	359580	228970	313880	502620	159770	195360	150460	194790	--	--
Zmln000899	343.11	181.05	344.111	C15H20O9	[M-H]-	Syringaldehyde-4-O-glucoside	Phenolic acids	Phenolic acids	-	3	98796	131200	102510	149410	160330	149300	137190	138220	143340	--	--
Zmhp003514	301.07	286.05	300.063	C16H12O6	[M+H]+	6,7,8-Tetrahydroxy-5-methoxyflavone	Flavonoids	Flavones	-	3	97827	127860	113610	92004	84629	133490	109300	117420	94773	--	--
Zmxp004480	625.18	301.07	624.169	C28H32O16	[M+H]+	Chrysoeriol-7-O-gentiobioside	Flavonoids	Flavones	-	3	153570	182740	123700	60931	98263	75317	72010	132930	78653	--	--
pmb3012	461.11	299.2	462.116	C22H22O11	[M-H]-	Chrysoeriol-7-O-glucoside	Flavonoids	Flavones	19993-32-9	3	80200	117660	152040	70626	102930	131990	146430	61085	121460	--	--
Cmsn006847	241.09	226.06	242.094	C15H14O3	[M-H]-	9,10-Dihydro-2-methoxy-4,5-phenanthrenediol	Quinones	PhenAnthraquinones	70205-50-4	1	185510	208040	234060	174580	402080	233720	636040	300900	151220	--	--
MWS20152	417.16	402.1	418.163	C22H26O8	[M-H]-	Syringaresinol	Lignans and Coumarins	Lignans	21453-71-4	1	147120	259690	364040	179050	384210	213710	309910	362690	326400	C10889	--
MWS3020	145.13	86.1	144.126	C7H16N2O	[M+H]+	N-Acetylcadaverine	Alkaloids	Alkaloids	32343-73-0	3	323880	310840	178670	367580	373850	158460	317910	230730	325420	--	--
MWSmce461	102.05	56.05	101.048	C4H7NO2	[M+H]+	L-Azetidine-2-carboxylic acid	Alkaloids	Alkaloids	2133-34-8	3	224510	244090	196080	334650	357000	320440	251730	354970	322330	--	--
pmn001420	341.09	179.04	342.095	C15H18O9	[M-H]-	1-O-Caffeoyl-β-D-glucose*	Phenolic acids	Phenolic acids	14364-08-0	3	87892	167730	181150	115980	82635	125050	151840	126180	137670	C10433	--
pmp001125	275.13	151.08	274.12	C16H18O4	[M+H]+	Dendrobin A	Alkaloids	Alkaloids	-	3	191670	265080	662710	197500	544910	154060	266600	144080	214870	--	--
MWSHY0069	301.07	286.05	300.063	C16H12O6	[M+H]+	Hispidulin (5,7,4'-Trihydroxy-6-methoxyflavone)*	Flavonoids	Flavones	1447-88-7	3	129470	120830	71003	95423	103220	142610	125980	114910	136090	C10058	--
Lmsn009070	529.19	407.11	530.194	C31H30O8	[M-H]-	Dendrocandin J	Others	Others	1820612-27-8	3	253180	263310	151490	283220	631230	415600	284540	286960	140180	--	--
Hmlp005105	285.08	270.05	284.068	C16H12O5	[M+H]+	3,7-dihydroxy-4'-methoxyflavone	Flavonoids	Flavones	-	3	231920	86275	60953	102930	208160	141750	115630	64200	32892	--	--
mws1661	609.18	301	608.174	C28H32O15	[M+H]+	Diosmetin-7-O-rutinoside (Diosmin)	Flavonoids	Flavones	520-27-4	3	177790	174130	27706	128780	63974	148710	195940	39290	107750	C10039	--
mws0093	179.07	146	180.079	C10H12O3	[M-H]-	Coniferyl alcohol*	Phenolic acids	Phenolic acids	458-35-5	3	84003	80885	89931	129080	123240	175130	127620	169360	107830	C00590	ko00940,ko00998,ko01100,ko01110
pmb0736	493.13	331.08	492.127	C23H24O12	[M+H]+	Tricin-7-O-Glucoside	Flavonoids	Flavones	32769-01-0	3	174690	200860	161690	170180	241920	81873	51201	233000	192280	--	--
Zmwp005562	284.13	147.04	283.121	C17H17NO3	[M+H]+	cis-N-p-Coumaroyltyramine	Alkaloids	Phenolamine	-	1	235380	170830	260820	485260	569530	322290	262060	336150	290130	--	--
mws2212	179.03	135.05	180.042	C9H8O4	[M-H]-	Caffeic acid	Phenolic acids	Phenolic acids	331-39-5	3	78395	67942	67099	108210	107950	176080	126000	94272	134010	C01197	ko00940,ko01100,ko01110
HJN102	677.17	515.14	678.158	C34H30O15	[M-H]-	3,4,5-Tricaffeoylquinic acid	Phenolic acids	Phenolic acids	86632-03-3	3	25083	146420	96597	104730	124880	128170	96750	120290	104800	--	--
Lmlp003161	265.15	177.06	264.147	C14H20N2O3	[M+H]+	N-Feruloylputrescine	Alkaloids	Phenolamine	501-13-3	3	301250	228620	186720	299140	447080	332090	436860	475570	425030	C10497	ko00330,ko01100
Zmhn001793	341.09	179.03	342.096	C15H18O9	[M-H]-	6-O-Caffeoyl-D-glucose*	Phenolic acids	Phenolic acids	-	3	113390	102220	89363	91335	103290	121350	116380	92691	115880	--	--
Lmsn003628	547.17	223.06	548.174	C23H32O15	[M-H]-	6'-O-Sinapoylsucrose	Phenolic acids	Phenolic acids	-	2	63898	88487	123220	64325	103070	54553	146990	142380	123830	--	--
pmn001681	165.09	149.06	166.099	C10H14O2	[M-H]-	1-(4-Methoxyphenyl)-1-propanol	Phenolic acids	Phenolic acids	5349-60-0	3	98016	80557	81749	127510	90256	77893	111220	105250	92465	--	--
pme2459	449.11	287.06	448.101	C21H20O11	[M+H]+	Luteolin-7-O-glucoside (Cynaroside)	Flavonoids	Flavones	5373-11-5	3	204780	136570	331850	144830	152120	198150	132750	132030	160250	C03951	ko00944
MWS2099	137.06	77.04	136.052	C8H8O2	[M+H]+	4-Methylbenzoic acid	Phenolic acids	Phenolic acids	99-94-5	3	94958	105380	20549	82938	197270	97825	77904	86287	61404	C01454	ko01100
MWSHY0128	343.12	313.08	342.11	C19H18O6	[M+H]+	5,7,8,4'-Tetramethoxyflavone	Flavonoids	Flavones	6601-66-7	3	252140	422000	113960	142640	124230	193080	186070	98744	70939	--	--
pmb0818	206.1	147.5	205.074	C11H11NO3	[M+H]+	Methoxyindoleacetic acid	Alkaloids	Plumerane	3471-31-6	3	293730	302650	218710	430290	461040	347760	439530	445210	400210	C05660	ko00380
pmp000593	595.17	287.05	594.159	C27H30O15	[M+H]+	Luteolin-7-O-rutinoside*	Flavonoids	Flavones	3563-98-2	3	91880	151680	139440	154450	157810	121980	372770	253300	622980	--	--
pme2693	131.12	114.09	130.111	C6H14N2O	[M+H]+	N-Acetylputrescine	Alkaloids	Alkaloids	18233-70-0	3	345120	334190	329170	314480	288510	298640	588430	529670	363250	C02714	ko00330,ko01100
Lmcp007155	373.13	343.08	372.121	C20H20O7	[M+H]+	3',4',5',5,7-Pentamethoxyflavone	Flavonoids	Flavones	53350-26-8	3	515060	596690	187730	234810	138180	208430	328730	97755	168190	--	--
pmb0501	131.13	114.1	130.122	C5H14N4	[M+H]+	Agmatine	Alkaloids	Alkaloids	306-60-5	3	341200	339950	319550	321640	287780	299440	608360	530390	400640	C00179	ko00330,ko01100
Zmsp007375	373.13	343.08	372.121	C20H20O7	[M+H]+	3,5,7,3'4'-Pentamethoxyflavone	Flavonoids	Flavones	1247-97-8	3	515060	596690	187730	234810	138180	208430	328730	97755	168190	--	--
MWSmce584	138.09	77.04	137.084	C8H11NO	[M+H]+	L-Tyramine	Alkaloids	Alkaloids	51-67-2	2	318380	340440	139510	300430	306590	258540	722840	528300	584360	C00483	ko00350,ko00950,ko01100,ko01110,ko01240
Lmjp002596	597.14	303.05	596.138	C26H28O16	[M+H]+	Quercetin-3-O-sambubioside	Flavonoids	Flavonols	83048-35-5	3	13462	16932	15368	30100	28830	28205	50765	25949	32523	C12637	ko00944
Hmmp004965	463.12	301.07	462.116	C22H22O11	[M+H]+	Diosmetin-7-O-glucoside*	Flavonoids	Flavones	20126-59-4	3	378440	559940	600320	338740	437390	457080	764470	243420	551680	--	--
Zmhn001883	329.09	209.04	330.095	C14H18O9	[M-H]-	Vanillic acid-4-O-glucoside	Phenolic acids	Phenolic acids	32142-31-7	2	63626	71346	114380	106680	72705	170950	46596	78049	58664	--	--
MWSmce089	284.12	147.04	283.121	C17H17NO3	[M+H]+	p-Coumaroyltyramine	Alkaloids	Phenolamine	36417-86-4	1	314930	239250	384150	575430	669340	392830	347090	434640	370540	--	--
MWSHY0042	183.07	140.05	182.058	C9H10O4	[M+H]+	Syringaldehyde; 4-Hydroxy-3,5-Dimethoxybenzaldehyde	Phenolic acids	Phenolic acids	134-96-3	3	26869	97006	62373	99809	95335	117990	104200	78648	85617	--	--
pme0422	193.06	134	194.058	C10H10O4	[M-H]-	Isoferulic Acid*	Phenolic acids	Phenolic acids	25522-33-2	3	257550	223630	230180	145440	172820	267570	366330	484390	458710	C10470	--
Zmhn003607	229.09	123.05	230.094	C14H14O3	[M-H]-	Dihydroresveratrol	Others	Stilbene	58436-28-5	1	273670	305750	1203200	146930	770360	148900	324700	328830	337170	C10255	--
MWSHY0195	463.12	301.08	462.116	C22H22O11	[M+H]+	Hispidulin-7-O-glucoside(Homoplantaginin)	Flavonoids	Flavones	17680-84-1	3	434990	608060	603000	288310	543640	513130	809820	351700	471150	C17762	--
Hmsn002272	327.11	165.05	328.116	C15H20O8	[M-H]-	Demethyl coniferin	Phenolic acids	Phenolic acids	-	1	95244	87626	80018	69282	74351	69336	87979	60244	61323	--	--
pme2122	112.09	95	111.08	C5H9N3	[M+H]+	Histamine	Alkaloids	Alkaloids	51-45-6	3	459190	481320	381800	628320	571440	76940	558260	502250	517710	C00388	ko00340,ko01100,ko01110
pmp000579	463.12	301.07	462.116	C22H22O11	[M+H]+	Diosmetin-7-O-galactoside*	Flavonoids	Flavones	-	3	430570	558150	573620	350260	526970	485490	830530	381490	536000	--	--
MWSHY0058	287.06	153.02	286.048	C15H10O6	[M+H]+	Luteolin (5,7,3',4'-Tetrahydroxyflavone)	Flavonoids	Flavones	491-70-3	3	9	9	9	30463	74990	33779	35114	37447	22471	C01514	ko00941,ko00944,ko01100,ko01110
MWSmce338	146.08	70.06	145.074	C6H11NO3	[M+H]+	N-Hydroxypipecolic acid	Alkaloids	Piperidine alkaloids	115819-92-6	3	494800	490060	353540	643930	584120	580460	363350	428450	393060	--	--
MWSmce387	183.03	124.02	184.037	C8H8O5	[M-H]-	3-O-Methylgallic acid	Phenolic acids	Phenolic acids	3934-84-7	3	63468	61862	42187	80692	85085	98937	84735	92337	74897	C05616	--
mws1094	287.06	259	288.063	C15H12O6	[M-H]-	Aromadendrin (Dihydrokaempferol)	Flavonoids	Flavanonols	480-20-6	1	18807	17147	19398	32490	50455	45057	30390	19916	15625	C00974	ko00941,ko01100,ko01110
MWSmce230	183.03	124.02	184.037	C8H8O5	[M-H]-	Methyl gallate	Phenolic acids	Phenolic acids	99-24-1	3	63468	61862	42187	80692	85085	98937	84735	92337	74897	--	--
mws0044	303.05	125.02	304.058	C15H12O7	[M-H]-	Taxifolin(Dihydroquercetin)	Flavonoids	Flavanonols	480-18-2	1	314930	386270	514370	318730	932690	439160	573060	676930	458030	C01617	ko00941,ko01100,ko01110
mws1179	433.11	271	434.121	C21H22O10	[M-H]-	Naringenin-7-O-glucoside (Prunin)	Flavonoids	Flavanones	529-55-5	3	40056	13342	23396	16184	24140	24669	31009	28854	22232	C09099	ko00941
HJN087	433.12	271.06	434.121	C21H22O10	[M-H]-	Naringenin-4'-O-glucoside	Flavonoids	Flavanones	-	3	34649	46206	32386	61278	77408	54544	88246	61368	83524	--	--
mws1375	304.15	185.09	303.143	C12H21N3O6	[M+H]+	Nicotianamine	Alkaloids	Alkaloids	34441-14-0	3	522460	557690	216800	621800	679700	380550	657540	619890	611800	C05324	--
Cmsp007094	271.1	225.09	270.089	C16H14O4	[M+H]+	Nudol	Quinones	PhenAnthraquinones	86630-46-8	2	602460	634820	67558	492840	284480	822080	822030	829420	355570	--	--
pmp001129	241.09	226.06	240.079	C15H12O3	[M+H]+	Moscatin	Quinones	PhenAnthraquinones	108335-06-4	3	604600	359660	597890	691440	744800	922780	573210	274350	182610	--	--
Lmtn005519	241.09	226.06	242.094	C15H14O3	[M-H]-	4-Methoxy-9,10-dihydrophenanthrene-2,5-diphenol	Quinones	PhenAnthraquinones	-	1	604600	359660	597890	691440	744800	922780	573210	274350	182610	--	--
Jmgn005927	287.06	125.03	288.063	C15H12O6	[M-H]-	2-hydroxynaringenin	Flavonoids	Flavanones	-	3	40510	50942	36180	46005	142540	61100	102930	87363	46195	--	--
Lmfn000604	331.07	169.01	332.074	C13H16O10	[M-H]-	1-O-Galloyl-β-D-glucose	Phenolic acids	Phenolic acids	58511-73-2	3	70262	54259	86901	85513	149730	107170	60797	9	52564	C01158	--
NK10253223	168.06	94.06	167.058	C8H9NO3	[M+H]+	2-Amino-3-methoxybenzoic acid	Phenolic acids	Phenolic acids	3177-80-8	3	94442	81566	49349	48855	86975	62806	74411	85053	40515	C05831	ko00380
MWSmce580	137.02	108.02	138.032	C7H6O3	[M-H]-	2,5-Dihydroxybenzaldehyde	Phenolic acids	Phenolic acids	1194-98-5	3	66626	66105	45405	57214	75217	92373	79620	56131	56183	C05585	ko00350,ko01100
MWSslk066	169.05	65.04	168.042	C8H8O4	[M+H]+	3-Hydroxy-4-methoxybenzoic acid	Phenolic acids	Phenolic acids	645-08-9	3	67835	76208	100910	9	9	9	117630	149230	80854	--	--
MWS2032	137.07	65.04	136.064	C7H8N2O	[M+H]+	6-Methylnicotinamide	Alkaloids	Pyridine alkaloids	6960-22-1	3	880000	659790	670510	485170	728360	397290	693460	773200	506090	--	--
HJKP000649	136.07	91.05	135.068	C8H9NO	[M+H]+	N-benzylformamide	Alkaloids	Alkaloids	6343-54-0	2	308310	346310	361950	919990	1034000	731040	684640	807380	666330	C15561	--
pme1598	463.12	301	464.132	C22H24O11	[M-H]-	Hesperetin-5-O-glucoside	Flavonoids	Flavanones	69651-80-5	3	47293	65685	59186	139960	89381	147960	112730	210270	176000	--	--
MWS3046	181.05	121.03	182.058	C9H10O4	[M-H]-	3-(3-Hydroxyphenyl)-3-hydroxypropanoic acid	Phenolic acids	Phenolic acids	3247-75-4	3	41292	56502	40151	72943	60151	90636	89087	61084	66974	--	--
Lmtn003096	523.21	361.14	524.226	C26H36O11	[M-H]-	Secoisolariciresinol 4-O-glucoside	Lignans and Coumarins	Lignans	-	3	722340	661530	611830	806850	915260	707540	410110	640330	574190	--	--
Zmln002252	223.03	149.03	224.032	C10H8O6	[M-H]-	Sideretin (5,7,8-Trihydroxy-6-methoxycoumarin)	Lignans and Coumarins	Coumarins	-	3	558830	336400	802990	303420	205640	341070	1420500	894880	1244700	C22007	--
MWSmce001	181.05	107.05	180.042	C9H8O4	[M+H]+	5-Acetylsalicylic acid	Phenolic acids	Phenolic acids	13110-96-8	3	59070	37985	52358	87257	88388	93263	49276	59543	50572	--	--
mws0182	151.04	106.9	152.047	C8H8O3	[M-H]-	4-Hydroxyphenylacetic acid	Phenolic acids	Phenolic acids	156-38-7	3	58069	61976	41068	50560	78770	98274	69908	71029	41889	C00642	ko00350,ko00360,ko01100
Cmpp003619	193.05	105.07	192.042	C10H8O4	[M+H]+	6,7-Dihydroxy-4-methylcoumarin	Lignans and Coumarins	Coumarins	529-84-0	3	1060500	1152500	464400	330540	879140	666680	619560	740300	695310	--	--
Hmlp000935	154.09	137.06	153.078	C8H11NO2	[M+H]+	Vanillylamine	Alkaloids	Phenolamine	1196-92-5	3	898450	627050	559080	440520	2130800	470530	696950	684740	555230	C16666	ko00998,ko01100,ko01110
Lmtn002565	329.11	167.03	330.095	C14H18O9	[M-H]-	1-O-Vanilloyl-D-Glucose	Phenolic acids	Phenolic acids	-	3	43118	49828	60378	57729	48629	60029	66997	101050	47364	C20470	--
MWSHY0049	303.09	177.05	302.079	C16H14O6	[M+H]+	Hesperetin	Flavonoids	Flavanones	520-33-2	3	102110	97615	102700	119640	171830	156120	116340	152310	76285	C01709	ko00941
Lmzn001875	741.23	579.18	742.232	C33H42O19	[M-H]-	Naringenin-7-O-Rutinoside-4'-O-glucoside	Flavonoids	Flavanones	-	3	157310	151080	118530	122990	145100	113230	94145	88234	124160	--	--
Lmmn002179	313.09	107.05	314.1	C14H18O8	[M-H]-	Methyl salicylate-2-O-glucoside	Phenolic acids	Phenolic acids	10019-60-0	3	50578	53350	63556	66190	63618	67850	50604	51176	53880	--	--
Lmbn013410	205.16	189.13	206.167	C14H22O	[M-H]-	2,4-Di-Tert-Butylphenol*	Phenolic acids	Phenolic acids	96-76-4	1	54874	48263	57923	61791	62003	47438	48499	59087	66233	--	--
pmb1754	184	125	184.073	C5H15NO4P+	[M]+	O-Phosphocholine	Alkaloids	Alkaloids	107-73-3	3	624770	632370	390710	1381200	1322800	1268600	671430	692630	659900	C00588	ko00564,ko01100
mws0178	353.09	191.06	354.095	C16H18O9	[M-H]-	Chlorogenic acid (3-O-Caffeoylquinic acid)	Phenolic acids	Phenolic acids	327-97-9	3	40291	50039	29040	53443	47459	60622	113000	51058	53062	C00852	ko00940,ko00941,ko00945,ko01110
pmb0069	122	105	121.053	C7H7NO	[M+H]+	Benzamide	Phenolic acids	Phenolic acids	55-21-0	3	16950	18605	18680	74883	102010	73768	71307	56878	63491	C09815	--
Lmln010063	205.16	189.13	206.167	C14H22O	[M-H]-	2,6-Di-tert-butylphenol*	Phenolic acids	Phenolic acids	128-39-2	1	55839	42967	59362	57647	53558	51083	46203	45672	64592	--	--
Cmsp003083	521.2	131.05	520.194	C26H32O11	[M+H]+	Dehydrodiconiferyl alcohol-4-O-glucoside	Others	Others	107870-88-2	1	1054000	1284700	964210	1050200	1320800	1063300	664560	801220	719630	--	--
mws0014	193.05	134.01	194.058	C10H10O4	[M-H]-	Ferulic acid*	Phenolic acids	Phenolic acids	537-98-4	3	322250	227650	289980	267640	264540	235560	513350	606910	488480	C01494	ko00940,ko01100,ko01110
MWSmce329	185.08	125.06	184.074	C9H12O4	[M+H]+	Antiarol; 3,4,5-Trimethoxyphenol	Phenolic acids	Phenolic acids	642-71-7	3	43784	33163	49342	32166	51562	40022	43806	64929	54570	C10765	--
Lmjp003090	385.11	223.06	384.106	C17H20O10	[M+H]+	Isofraxidin-7-O-glucoside	Lignans and Coumarins	Coumarins	483-91-0	3	1179100	697280	921220	977610	856210	1177500	1290900	1202700	1632800	--	--
MWStz043	531.15	163.04	530.142	C26H26O12	[M+H]+	3,4-Di-O-caffeoylquinic acid methyl ester	Phenolic acids	Phenolic acids	114637-83-1	3	31140	61838	21208	26157	61815	81568	50198	10633	66324	--	--
pme1816	353.09	191	354.095	C16H18O9	[M-H]-	Neochlorogenic acid (5-O-Caffeoylquinic acid)	Phenolic acids	Phenolic acids	906-33-2	3	39533	42549	34676	35327	38767	80994	53949	36859	38122	C17147	--
pmf0440	163.08	91.1	162.068	C10H10O2	[M+H]+	4-MethoxycinnaMaldehyde	Phenolic acids	Phenolic acids	1963-36-6	3	46926	54700	39368	33786	41789	48830	58812	26480	46222	C10475	--
Lmmn002260	551.21	389.17	552.221	C27H36O12	[M-H]-	5'-Methoxyisolariciresinol-9'-O-glucoside	Lignans and Coumarins	Lignans	-	3	1136800	1061600	1160500	1426100	1494300	1361800	1188800	1141700	861660	--	--
Lmbn004847	179.07	146.04	180.079	C10H12O3	[M-H]-	4-Methoxyphenylpropionic acid*	Phenolic acids	Phenolic acids	-	3	13221	14621	35030	43765	59014	67996	32081	56536	48112	--	--
pmb2979	549.12	387.1	550.132	C25H26O14	[M-H]-	Hesperetin-7-O-(6''-malonyl)glucoside	Flavonoids	Flavanones	-	3	74763	183850	192320	132910	98285	102070	87729	186600	84410	--	--
mws1033	303.09	153.02	302.079	C16H14O6	[M+H]+	Homoeriodictyol	Flavonoids	Flavanones	446-71-9	3	131760	126440	133560	72307	237980	232950	161240	173450	82580	C09756	ko00941
MWSslk097	195.06	163.04	194.058	C10H10O4	[M+H]+	Dimethyl phthalate	Phenolic acids	Phenolic acids	131-11-3	3	56249	73405	68898	9	9	9	63640	50356	55059	C11233	--
MWSHY0116	611.2	303.09	610.19	C28H34O15	[M+H]+	Hesperetin-7-O-rutinoside (Hesperidin)*	Flavonoids	Flavanones	520-26-3	3	171920	300800	84749	104920	92734	190450	153210	146940	165220	C09755	--
Zmcn005156	529.13	353.08	530.142	C26H26O12	[M-H]-	4,5-O-Dicaffeoylquinic Acid Methyl Ester	Phenolic acids	Phenolic acids	-	3	28282	30323	106550	32357	37067	37582	28824	25441	39463	--	--
MWSHY0019	611.2	303.09	610.19	C28H34O15	[M+H]+	Hesperetin-7-O-neohesperidoside(Neohesperidin)*	Flavonoids	Flavanones	13241-33-3	3	197140	255450	81485	151600	54107	220980	272910	89783	172850	C09806	ko00941
MWS2070	179.07	92.03	180.079	C10H12O3	[M-H]-	Propyl 4-hydroxybenzoate	Phenolic acids	Phenolic acids	94-13-3	3	25137	26364	22222	46883	53038	72622	26086	19598	21022	--	--
Hmmn007137	241.09	225.05	242.094	C15H14O3	[M-H]-	3,4'-Dihydroxy-5-methoxystilbene	Others	Stilbene	42438-89-1	1	1223800	1577500	1562300	898680	2031600	1278200	2582100	2367900	1328200	--	--
mws2213	147.05	77.01	148.052	C9H8O2	[M-H]-	Cinnamic acid	Phenolic acids	Phenolic acids	140-10-3	3	33447	41826	28456	36867	39136	38489	32432	25281	32291	C00423	ko00130,ko00360,ko00940,ko00998,ko01100,ko01110
pmn001511	285.1	123	286.105	C13H18O7	[M-H]-	3-Hydroxy-5-Methylphenol-1-O-Glucoside	Phenolic acids	Phenolic acids	-	1	25330	23561	29729	40462	50359	60431	32264	15246	22459	--	--
MWS1846	151.04	93.03	152.047	C8H8O3	[M-H]-	Phenoxyacetic acid*	Phenolic acids	Phenolic acids	122-59-8	3	22928	18976	15620	63129	38102	63269	27720	17196	20612	C02181	--
Lmtn002324	431.15	269.1	432.163	C19H28O11	[M-H]-	Benzyl-(2''-O-glucosyl)glucoside	Phenolic acids	Phenolic acids	-	3	16747	34367	21034	23323	14380	73815	39866	30845	29096	C17564	--
MWSmce637	167.07	135.04	166.063	C9H10O3	[M+H]+	Methyl anisate	Phenolic acids	Phenolic acids	121-98-2	3	17345	26034	33815	15567	46661	26388	31234	25066	19215	--	--
Lmsn003690	445.21	223.13	446.215	C21H34O10	[M-H]-	Dendroside G	Terpenoids	Sesquiterpenoids	503443-66-1	3	1675300	1600900	1403600	1770600	1625800	1871900	2712500	2424500	2692000	--	--
Cmsp005585	273.11	195.08	272.105	C16H16O4	[M+H]+	Ephemeranthol A	Quinones	PhenAnthraquinones	135545-86-7	2	1799900	2437600	1946800	1371100	2873200	1923200	2112600	3257900	1622000	--	--
Lmgp000796	150.06	61.01	149.048	C8H7NO2	[M+H]+	4-Hydroxymandelonitrile	Alkaloids	Phenolamine	13093-65-7	1	1041000	1163400	1145600	2547700	2982000	2759600	2727800	2553600	2847300	C00650	--
pma0149	341.08	207.07	340.079	C15H16O9	[M+H]+	Sinapoyl malate	Phenolic acids	Phenolic acids	92344-58-6	3	20874	29818	9	25217	30062	28090	35661	27774	26493	C02887	ko00940
mws1433	314.14	177.05	313.131	C18H19NO4	[M+H]+	N-Feruloyltyramine	Alkaloids	Phenolamine	66648-43-9	1	1921300	1607400	157020	4241100	3869700	2337900	2623300	3883600	3559900	C02717	--
MWSmce264	153.06	123.05	154.063	C8H10O3	[M-H]-	Hydroxytyrosol	Phenolic acids	Phenolic acids	10597-60-1	3	17829	24418	19624	24055	22209	24173	16830	20615	18121	--	--
HJN086	449.11	287.06	450.116	C21H22O11	[M-H]-	Eriodictyol-3'-O-glucoside	Flavonoids	Flavanones	-	3	204780	136570	331850	144830	152120	198150	132750	132030	160250	--	--
MWStz221	314.14	177.06	313.131	C18H19NO4	[M+H]+	N-Cis-Feruloyltyramine	Alkaloids	Phenolamine	80510-09-4	3	1832200	1614100	1468100	4131800	3882800	2109200	2507500	3876400	3299100	--	--
mws0145	151.04	93	152.047	C8H8O3	[M-H]-	O-Anisic acid (2-Methoxybenzoic acid)*	Phenolic acids	Phenolic acids	529-75-9	3	13357	11586	7724.6	47756	41726	39672	13471	5463.9	6135.1	--	--
MWS20145	451.12	289.07	450.116	C21H22O11	[M+H]+	Eriodictyol-7-O-glucoside	Flavonoids	Flavanones	38965-51-4	3	230660	236410	271670	260440	290640	325320	175510	213230	245980	--	--
pmn001423	385.19	223.13	386.194	C19H30O8	[M-H]-	Roseoside	Others	Others	54835-70-0	3	3297900	2797100	2638200	3194300	2534700	3245700	3579800	2584800	4298800	--	--
Lmyp003371	125.06	110.04	124.052	C7H8O2	[M+H]+	3,5-Dihydroxytoluene	Phenolic acids	Phenolic acids	504-15-4	3	28867	14161	24278	10444	30427	27698	9238.5	16188	8742.4	C00727	--
mws4002	154.09	137	153.079	C8H11NO2	[M+H]+	Dopamine	Alkaloids	Phenolamine	51-61-6	2	4430200	3649700	3018100	2003400	1993300	1899700	5431800	3766100	3577100	C03758	ko00350,ko00950,ko00965,ko01100,ko01110
mws1200	177	145	178.063	C10H10O3	[M-H]-	Trans-4-Hydroxycinnamic Acid Methyl Ester	Phenolic acids	Phenolic acids	19367-38-5	3	17609	13456	20973	7573.2	21716	27117	20412	17831	18016	--	--
MWSHY0145	289.07	153.02	288.063	C15H12O6	[M+H]+	Eriodictyol (5,7,3',4'-Tetrahydroxyflavanone)	Flavonoids	Flavanones	552-58-9	1	937370	1156500	767970	916280	3218600	1188600	1815200	2183000	877620	C05631	ko00941,ko01100,ko01110
MWSHY0137	273.08	153.02	272.068	C15H12O5	[M+H]+	Naringenin (5,7,4'-Trihydroxyflavanone)	Flavonoids	Flavanones	480-41-1	1	4555900	4165600	3982100	4260300	11302000	6950500	6480700	5305000	4566000	C00509	ko00941,ko00943,ko01100,ko01110
Cmsp007709	273.11	241.09	272.105	C16H16O4	[M+H]+	Ephemeranthol B; Flavanthridin	Quinones	PhenAnthraquinones	130827-44-0	3	3841800	3196900	2757200	6292800	5861300	6704600	1949700	1560700	1851300	--	--
pmp001287	120.08	103.05	119.073	C8H9N	[M+H]+	N-Benzylmethylene isomethylamine	Alkaloids	Alkaloids	-	1	2437400	2912500	2987300	4967600	4857200	4469400	4665700	4749600	5186900	--	--
Lmsn000842	481.06	301	482.07	C20H18O14	[M-H]-	4,6-(S)-Hexahydroxydiphenoyl-β-D-glucose	Phenolic acids	Phenolic acids	36378-48-0	3	24676	17912	22553	11699	12996	16789	12927	12378	10084	--	--
Hmmp001310	188.07	118.07	187.063	C11H9NO2	[M+H]+	3-Indoleacrylic acid	Alkaloids	Plumerane	1204-06-4	1	3617600	3821100	3387600	5151500	4644800	4220900	5430600	5983800	5387500	C21283	--
pmp001198	132.1	57.1	131.095	C6H13NO2	[M+H]+	6-Deoxyfagomine	Alkaloids	Piperidine alkaloids	197449-09-5	1	2861000	3024600	2514300	6313300	6955500	5412300	5475300	6187900	6082600	--	--
pmc1990	299.1	223.1	300.1	C17H16O5	[M-H]-	4'-Hydroxy-5,7-dimethoxyflavanone	Flavonoids	Flavanones	-	3	15417000	16433000	14476000	18647000	15209000	22629000	19430000	18749000	23479000	--	--
Hmqp003435	651.15	271.06	650.142	C29H30O17	[M+H]+	Apigenin-7-O-(2''-O-apiosyl)(6''-Malonyl)glucoside	Flavonoids	Flavones	-	3	82678	91685	121210	38165	43643	30644	33430	26193	29942	C05622	ko00944
Zmhp008540	285.08	242.06	284.068	C16H12O5	[M+H]+	Denbinobin	Quinones	PhenAnthraquinones	82526-36-1	2	4557800	6771000	5367700	7362200	10418000	5557100	4250400	4487600	2660400	--	--
Rfmb26201	621.22	417.16	622.226	C30H38O14	[M-H]-	Syringaresinol-4'-O-(6''-acetyl)glucoside	Lignans and Coumarins	Lignans	-	2	5516800	5789900	6083800	3185000	6065200	4713100	7976700	6714500	5427300	--	--
Lmmp000897	611.14	287.05	610.132	C30H26O14	[M+H]+	Gallocatechin-(4α→8)-gallocatechin	Flavonoids	Flavanols	-	3	31889	63338	34692	52639	18610	29156	25512	15330	9	--	--
Hmgp002327	188.07	118.06	187.063	C11H9O2N	[M+H]+	3-amino-2-naphthoic acid	Alkaloids	Alkaloids	-	1	4798800	4884000	5192400	6143800	7286200	5665200	7113700	7673500	7283900	--	--
pmb0484	104.1	60.1	104.107	C5H14NO+	[M]+	Choline	Alkaloids	Alkaloids	62-49-7	1	8459400	7392900	6908300	6327700	6708100	5168100	9107700	9745900	8956300	C00114	ko00260,ko00564,ko01100,ko02010
mws0034	457.08	169.01	458.085	C22H18O11	[M-H]-	Epigallocatechin-3-gallate*	Flavonoids	Flavanols	989-51-5	3	12013	1984.1	20100	20315	8978.9	358450	11216	20570	22212	C09731	--
Jmwn002172	315.11	135.04	316.116	C14H20O8	[M-H]-	3,4-dihydroxyphenylethanol-β-D-glucopyranoside	Phenolic acids	Phenolic acids	-	3	9	9	16955	19833	19927	14083	18891	20330	20030	--	--
Lmtn003441	311.11	149.06	312.121	C15H20O7	[M-H]-	2-Acetyl-3-hydroxyphenyl-1-O-glucoside	Phenolic acids	Phenolic acids	-	3	4420.9	4409.9	22173	11157	5789.8	23789	8280.5	14892	8257.3	--	--
mws2220	457.08	169.02	458.085	C22H18O11	[M-H]-	Gallocatechin 3-O-gallate*	Flavonoids	Flavanols	5127-64-0	3	12673	4371.8	37239	24958	24371	432980	19571	9497.5	20908	--	--
mws1397	441.08	169	442.09	C22H18O10	[M-H]-	Epicatechin gallate*	Flavonoids	Flavanols	1257-08-5	3	196590	131120	129650	124980	150120	114480	222950	138430	177620	--	--
mws0355	441.08	169.02	442.09	C22H18O10	[M-H]-	Catechin gallate*	Flavonoids	Flavanols	130405-40-2	3	232910	214400	256780	180350	202610	227400	250320	324440	290300	--	--
Lmsn004797	451.12	167.03	452.132	C21H24O11	[M-H]-	3-Hydroxyphloretin-4'-O-glucoside	Flavonoids	Chalcones	-	3	44383	62903	55111	89656	121510	81921	32081	48877	49565	--	--
pmn001669	237.08	147	238.084	C12H14O5	[M-H]-	Methyl sinapate	Phenolic acids	Phenolic acids	20733-94-2	3	8906.4	6377	6630.3	11286	8416	11011	12583	5482.8	9963.1	--	--
MWS20182	195.07	136.05	196.074	C10H12O4	[M-H]-	Dihydroferulic Acid	Phenolic acids	Phenolic acids	1135-23-5	3	9	12516	13295	9	9071.7	18235	10832	12631	9	--	--
Zmhn002422	355.1	193.05	356.11	C16H20O9	[M-H]-	1-O-Feruloyl-β-D-glucose	Phenolic acids	Phenolic acids	7196-71-6	3	9	9	9	12112	15779	14566	10287	12382	10457	C17759	--
Zmhn002334	355.1	193.05	356.111	C16H20O9	[M-H]-	6-O-Feruloyl-β-D-glucose	Phenolic acids	Phenolic acids	137887-25-3	3	9	9	9	12112	15779	14566	10287	12382	10457	--	--
mws0018	203.22	83	202.216	C10H26N4	[M+H]+	Spermine	Alkaloids	Alkaloids	71-44-3	3	9410200	10684000	7761000	9914100	10912000	11109000	9844300	10133000	10317000	C00750	ko00330,ko00410,ko00480,ko00770,ko01100,ko01240
Zmhn001446	579.21	417.16	580.216	C28H36O13	[M-H]-	Syringaresinol-4'-O-glucoside	Lignans and Coumarins	Lignans	7374-79-0	1	10412000	11768000	14441000	8512600	8479200	10358000	9232500	9596700	8743900	C10890	--
Lmsp008209	483.2	121.06	482.194	C27H30O8	[M+H]+	Dendrocandin B	Others	Others	1104820-02-1	3	10313000	10567000	9982000	6197100	18035000	14502000	17476000	11287000	7270500	--	--
mws2118	435.13	166.7	436.137	C21H24O10	[M-H]-	Phloretin-2'-O-glucoside (Phlorizin)	Flavonoids	Chalcones	60-81-1	3	92605	59559	64716	41611	113010	86114	102100	89435	79065	C01604	ko00941,ko01110
Lmfn004093	435.13	315.09	436.137	C21H24O10	[M-H]-	Phloretin-4'-O-glucoside (Trilobatin)	Flavonoids	Chalcones	4192-90-9	2	105920	58416	91075	73872	58153	102300	197420	209740	306440	--	--
HJN055	435.13	273.08	436.136	C21H24O10	[M-H]-	Dihydrocharcone-4'-O-glucoside	Flavonoids	Chalcones	-	3	198700	133110	107860	202890	362040	344390	257400	141560	293540	--	--
Hmpn005101	451.12	289.07	452.131	C21H24O11	[M-H]-	Sieboldin	Flavonoids	Chalcones	18777-73-6	3	230660	236410	271670	260440	290640	325320	175510	213230	245980	--	--
Hmlp006426	303.12	167.07	302.115	C17H18O5	[M+H]+	4,4'-dihydroxy-2,6-dimethoxydihydrochalcone	Flavonoids	Chalcones	151752-08-8	3	299260	322050	156900	255630	471640	306090	395580	403440	276130	--	--
Zmhn003913	259.1	138.04	260.105	C15H16O4	[M-H]-	Dendrosinen B	Others	Others	-	1	15935000	15453000	19081000	8780800	20814000	13605000	14078000	20347000	11078000	--	--
pma2987	142.1	124.09	141.09	C6H11N3O	[M+H]+	Histidinol	Alkaloids	Alkaloids	501-28-0	3	15066000	15632000	12586000	16439000	17270000	16827000	16133000	15894000	16105000	C00860	ko00340,ko01100,ko01110,ko01230
Zmdp000376	130.09	84.08	129.09	C5H11N3O	[M+H]+	4-Guanidinobutanal	Others	Others	-	3	3106500	3735000	4173200	24643000	28985000	13656000	22488000	22750000	19004000	--	--
MWSmce083	207.07	133.03	208.074	C11H12O4	[M-H]-	Ferulic acid methyl ester	Phenolic acids	Phenolic acids	2309-07-1	3	10553	6724.4	6069	6761.6	6311.3	5580.1	10746	8655.9	5873.9	--	--
pme1201	273.08	167	274.084	C15H14O5	[M-H]-	Phloretin	Flavonoids	Chalcones	60-82-2	1	6263000	7316700	6330200	5084500	18072000	7849300	10582000	8099300	5529800	C00774	ko00941,ko01110
MWSslk106	122.1	105.07	121.089	C8H11N	[M+H]+	2-Phenylethylamine	Alkaloids	Benzylphenylethylamine alkaloids	156-28-5	3	26812	39351	33784	126880	129050	100840	103160	76549	96080	C05332	ko00360,ko01100
Lmsn001477	633.07	301	634.081	C27H22O18	[M-H]-	1-O-Galloyl-4,6-(S)-HHDP-β-D-glucose	Phenolic acids	Phenolic acids	-	3	4811.7	4604.3	7656.6	4788.3	7768.9	5915.6	8791.5	8369.5	6902.2	--	--
Lmsn001900	633.07	301	634.081	C27H22O18	[M-H]-	3-O-Galloyl-4,6-(S)-HHDP-β-D-glucose	Phenolic acids	Phenolic acids	-	3	4811.7	4604.3	7656.6	4788.3	7768.9	5915.6	8791.5	8369.5	6902.2	--	--
Zmjp000966	268.11	136.06	267.097	C10H13N5O4	[M+H]+	Vidarabine	Others	Others	5536-17-4	2	23274000	18420000	19909000	12484000	13033000	12668000	33194000	27426000	27494000	--	--
MWStz070	182.08	91.05	181.074	C9H11NO3	[M+H]+	N-(2-Hydroxy-4-methoxyphenyl)acetamide	Alkaloids	Phenolamine	58469-06-0	1	10412000	12007000	8481100	35401000	37006000	28646000	25149000	30624000	25168000	--	--
Zmbp002538	205.1	146.06	204.09	C11H12N2O2	[M+H]+	1-Methoxy-indole-3-acetamide	Alkaloids	Plumerane	-	1	28618000	28641000	22252000	36015000	37397000	32396000	40085000	41671000	38077000	--	--
MWS1875	143.05	115.05	144.058	C10H8O	[M-H]-	2-Naphthol	Phenolic acids	Phenolic acids	135-19-3	3	5867.4	5520.3	5964.2	6647.6	4265.8	5111.3	4140.9	3820.2	4556.3	C11713	--
mws1002	345.06	330	346.069	C17H14O8	[M-H]-	Syringetin	Flavonoids	Flavonols	4423-37-4	3	5250.7	3290.4	14299	5658.3	11232	14426	18813	13596	17253	C11620	ko00944
