# Supplementary material for: HPLC-based metabolomics of Dendrobium officinale revealing its antioxidant ability
Source: Front Plant Sci. 2023 Jan 24;14:1060242. doi: 10.3389/fpls.2023.1060242 (PMC9902878; doi:10.3389/fpls.2023.1060242)
Supplement: Supplementary file 2 [file Table_2.xlsx]

## Sheet: Sheet1
Omics_1	Omics_2	Correlation	P-Value
Lmsp004166	ABTS	0.9	0.000943062
Lmsp004166	FRAP	0.85	0.00370478
Lmjp002461	ABTS	0.866667	0.0024954
Lmjp002461	FRAP	0.833333	0.00526569
Lmcp006752	DPPH	0.820091	0.00678753
Lmmp003091	ABTS	0.866667	0.0024954
Lmmp003091	FRAP	0.833333	0.00526569
pmb0711	ABTS	0.866667	0.0024954
pmb0711	FRAP	0.833333	0.00526569
MWSHY0067	ABTS	0.9	0.000943062
MWSHY0067	FRAP	0.85	0.00370478
MWSHY0064	ABTS	0.9	0.000943062
MWSHY0064	FRAP	0.85	0.00370478
Zmcp002666	ABTS	0.866667	0.0024954
Zmcp002666	FRAP	0.833333	0.00526569
pmb2871	ABTS	0.883333	0.0015905
pmb2871	FRAP	0.866667	0.0024954
Hmjp002999	ABTS	0.883333	0.0015905
Hmjp002999	FRAP	0.916667	0.000506619
pmb3107	DPPH	0.811723	0.0078893
pme1738	FRAP	0.853564	0.00341822
Lmsp002982	ABTS	0.833333	0.00526569
Lmsp002982	FRAP	0.866667	0.0024954
MWSHY0046	ABTS	0.828459	0.00579537
MWSHY0046	DPPH	0.844538	0.00417533
Lmsp003252	ABTS	0.933333	0.0002359
Lmsp003252	DPPH	0.912142	0.000606851
Lmsp003252	FRAP	0.966667	2.15503e-05
mws0856	ABTS	0.85	0.00370478
Hmcp002207	DPPH	0.845196	0.0041166
Lmjp003044	DPPH	0.845196	0.0041166
pmn001367	ABTS	0.945615	0.000117091
pmn001367	FRAP	0.861932	0.00280593
Hmcp001578	ABTS	0.883333	0.0015905
Hmcp001578	DPPH	0.853564	0.00341822
Hmcp001578	FRAP	0.916667	0.000506619
Lmmp002755	ABTS	0.833333	0.00526569
Lmmp002755	FRAP	0.866667	0.0024954
mws1359	ABTS	0.85	0.00370478
mws1359	DPPH	0.878669	0.0018158
mws1359	FRAP	0.95	8.76252e-05
Lmjp002596	FRAP	0.816667	0.00722479
Cmsp008043	DPPH	0.836827	0.00490701
Cmsp008043	FRAP	0.85	0.00370478
Hmcp001658	FRAP	0.85	0.00370478
mws0005	DPPH	0.803354	0.00910641
MWSslk135	DPPH	0.845196	0.0041166
pmp000237	DPPH	0.803354	0.00910641
Lmyp004081	DPPH	0.848739	0.00380995
pmb0665	ABTS	0.9	0.000943062
pmb0665	FRAP	0.85	0.00370478
pme3227	DPPH	0.836827	0.00490701
mws0943	FRAP	0.833333	0.00526569
pmp001111	ABTS	0.933333	0.0002359
pmp001111	DPPH	0.878669	0.0018158
pmp001111	FRAP	0.916667	0.000506619
Zmxp005470	DPPH	0.844538	0.00417533
pmb0746	ABTS	0.966667	2.15503e-05
pmb0746	DPPH	0.861932	0.00280593
pmb0746	FRAP	0.933333	0.0002359
MWSHY0058	DPPH	0.808577	0.00833303
pme2433	ABTS	0.916667	0.000506619
pme2433	DPPH	0.878669	0.0018158
pme2433	FRAP	0.933333	0.0002359
Lmlp003161	ABTS	0.833333	0.00526569
Lmlp003161	DPPH	0.853564	0.00341822
pmb0818	FRAP	0.833333	0.00526569
pmp000593	FRAP	0.9	0.000943062
mws0044	DPPH	0.820091	0.00678753
HJN087	ABTS	0.916667	0.000506619
HJN087	FRAP	0.933333	0.0002359
Jmgn005927	DPPH	0.853564	0.00341822
Hmmn007137	DPPH	0.803354	0.00910641
Lmsn003690	ABTS	0.883333	0.0015905
Hmmp001310	ABTS	0.85	0.00370478
Hmmp001310	DPPH	0.811723	0.0078893
Hmmp001310	FRAP	0.95	8.76252e-05
Hmgp002327	DPPH	0.853564	0.00341822
Hmgp002327	FRAP	0.866667	0.0024954
Zmbp002538	ABTS	0.903774	0.000827411
Zmbp002538	DPPH	0.865546	0.00256663
Zmbp002538	FRAP	0.953983	6.57887e-05
